# Supplementary material for: The prevalence of schistosomiasis in Uganda: A nationally representative population estimate to inform control programs and water and sanitation interventions
Source: PLoS Negl Trop Dis. 2019 Aug 14;13(8):e0007617. doi: 10.1371/journal.pntd.0007617 (PMC6709927; doi:10.1371/journal.pntd.0007617)
Supplement: S1 File — (CSV) [file pntd.0007617.s002.csv]

district	EA	gender	poop_water	ever_schisto	religion	CCAresults	SQweight	wealthquintile	get_waterwork	get_water	get_swimming	get_drinking	get_other	get_dk	give_pee	give_poop	give_other	give_dk	mda	defec_risk	main_drinking_class	san_type_class	heard_schisto_num	region2	surfacewater_watersource	submerge_yr	year	median_dist10km	num_HHmem_cat	agegrp	school_3_18	HH_near_far_5km
mbarara	ea097	female	1. yes	0. no	1. catholic	1. pos	.50926977	3. Middle quintile	0	1	0	0	0	0	0	0	1	0		High	0. Unimproved	Non-improved facility	1	Western	1	1	2016	.54646641	5-6	20-30	3	1
kaliro	ea048	male	0. no		2. protestant	0. neg	.50696748	2. Lower quintile											1	Medium	1. Improved	Non-improved facility	0	Eastern	0	1	2016	1.2083524	3-4	40-50	2	1
buikwe	ea124	female	0. no	0. no	1. catholic	0. neg	.96795261	5. Highest quintile	0	0	0	0	0	1	0	0	0	1	0	Low	1. Improved	Non-improved facility	1	Central	0	1	2016	9.4747362	1-2	30-40	3	0
kamwenge	ea063	female	1. yes		2. protestant	1. pos	.2799204	5. Highest quintile												High	0. Unimproved	Non-improved facility	0	Western	0	1	2016		1-2	5-10		0
pader	ea006	male	0. no		1. catholic	0. neg	.29448268	1. Lowest quintile											0	Medium	0. Unimproved	Open Defecation	0	Northern	0	0	2016	1.3934623	3-4	5-10		1
kibuku	ea113	female	0. no	0. no	2. protestant	0. neg	.83222681	2. Lower quintile	0	0	0	0	0	0	0	0	0	1	0	Medium	1. Improved	Non-improved facility	1	Eastern	0	0	2016	1.5526768	1-2	50+	1	1
wakiso	ea111	female	0. no	0. no	1. catholic	0. neg	.5788241	5. Highest quintile	0	0	0	0	0	1	0	0	0	1	0	Medium	1. Improved	Improved, not shared facility	1	Central	0	0	2016	2.2513361	5-6	20-30	2	1
koboko	ea053	male	1. yes	0. no	3. muslim	0. neg	.70053607	2. Lower quintile	0	0	0	0	0	1	0	0	0	1	1	High	1. Improved	Non-improved facility	1	Northern	0	0	2016	1.2337903	5-6	16-20		1
pallisa	ea009	male	1. yes	0. no	2. protestant	0. neg	1.4601899	1. Lowest quintile	0	0	0	0	0	1	0	0	0	1	0	High	1. Improved	Non-improved facility	1	Eastern	0	1	2016	1.1169313	3-4	5-10		1
jinja	ea029	female	0. no		6. other	0. neg	.80298644	5. Highest quintile	0	0	0	0	0	0	0	0	0	1	1	Low	1. Improved	Improved, not shared facility	1	Eastern	0	0	2016		3-4	20-30	2	1
serere	ea014	male	0. no		1. catholic	0. neg	.38273415	1. Lowest quintile											0	Medium	1. Improved	Non-improved facility	0	Eastern	0	0	2016	.49013072	3-4	16-20		1
wakiso	ea130	male	0. no	0. no	2. protestant	0. neg	.13172057	5. Highest quintile	0	0	0	0	0	1	0	0	0	1	0	Medium	1. Improved	Non-improved facility	1	Central	0	0	2016	7.2735634	1-2	20-30	2	0
kiryandongo	ea047	female	0. no		2. protestant	1. pos	1.4286141	1. Lowest quintile											0	Medium	1. Improved	Non-improved facility	0	Western	0	0	2016	.86642504	1-2	16-20	2	0
ntungamo	ea157	female	0. no		2. protestant	0. neg	.43555981	5. Highest quintile											0	High	0. Unimproved	Non-improved facility	0	Western	1	1	2016	5.1849513	>7	5-10		1
nakasongola	ea099	female	0. no	1. yes	1. catholic	0. neg	.5516699	4. Higher quintile	0	0	0	1	0	0	0	0	0	1	0	Medium	0. Unimproved	Non-improved facility	1	Central	0	0	2016		5-6	11-15		0
kitgum	ea106	male	0. no	0. no	2. protestant	0. neg	1.512229	5. Highest quintile											0	Medium	1. Improved	Non-improved facility	1	Northern	0		2016	1.3620616	3-4	2-4		0
ntungamo	ea157	male	0. no	0. no	2. protestant	0. neg	.43555981	4. Higher quintile	0	1	0	1	0	0	0	0	1	0	0	Medium	0. Unimproved	Non-improved facility	1	Western	1	1	2016	9.3327417	>7	50+	2	1
masindi	ea032	male	0. no	0. no	2. protestant	0. neg	.93684411	2. Lower quintile											0	Medium	1. Improved	Non-improved facility	1	Western	0		2016	3.1232412	>7	2-4		1
pallisa	ea009	female	0. no	0. no	2. protestant	0. neg	1.4601899	4. Higher quintile	0	0	0	0	0	1	0	0	0	1	0	Medium	1. Improved	Non-improved facility	1	Eastern	0	0	2016	.59906316	3-4	11-15		1
kanungu	ea024	female	0. no		4. pentecostal	0. neg	.41283274	3. Middle quintile											0	Medium	0. Unimproved	Non-improved facility	0	Western	1	1	2016	.98249918	1-2	50+	1	1
mityana	ea093	male	1. yes	0. no	2. protestant	1. pos	.42130059	4. Higher quintile	0	0	0	0	1	0	0	0	0	1	0	High	1. Improved	Shared Facility	1	Central	0	1	2016	2.2829893	1-2	16-20		1
bundibugyo	ea132	male	0. no	0. no	2. protestant	1. pos	1.409067	3. Middle quintile											0	Medium	1. Improved	Non-improved facility	1	Western	1		2016	.82609731	>7	2-4		1
manafwa	ea055	female	0. no		4. pentecostal	0. neg	.50502372	1. Lowest quintile											0	High	1. Improved	Open Defecation	0	Eastern	0	1	2016	2.1249518	3-4	20-30	2	1
wakiso	ea088	male	0. no	0. no	3. muslim	0. neg	3.0153606	5. Highest quintile												Medium	1. Improved	Improved, not shared facility	1	Central	0		2016	1.1816503	5-6	2-4		1
kole	ea036	female	0. no	0. no	2. protestant	1. pos	.58280301	4. Higher quintile											0	High	1. Improved	Shared Facility	1	Northern	0		2016	1.5261379	3-4	5-10		1
nebbi	ea072	female	1. yes	0. no	1. catholic	1. pos	.81385291	1. Lowest quintile	0	0	0	0	0	1	0	0	0	1	0	High	1. Improved	Non-improved facility	1	Northern	1	1	2016	.088271104	5-6	16-20		1
mitooma	ea140	female	0. no		1. catholic	0. neg	1.0758283	4. Higher quintile											0	Medium	0. Unimproved	Non-improved facility	0	Western	0	1	2016	.41084036	5-6	20-30	2	1
masindi	ea074	male	0. no	0. no	1. catholic	0. neg	1.1146967	2. Lower quintile	0	0	0	0	0	1	0	0	0	1	0	Medium	1. Improved	Non-improved facility	1	Western	0	1	2016	2.1844292	1-2	20-30	2	1
kyenjojo	ea041	male	0. no		6. other	0. neg	2.8452063	2. Lower quintile											0	Medium	0. Unimproved	Non-improved facility	0	Western	0	0	2016	1.6507146	1-2	50+	1	1
mubende	ea034	male	0. no	0. no	2. protestant	0. neg	.28799331	4. Higher quintile	1	0	1	1	0	0	0	0	0	1	0	Medium	1. Improved	Non-improved facility	1	Central	0	1	2016	.93245411	5-6	40-50	2	1
alebtong	ea001	female	0. no		1. catholic	0. neg	.92195314	2. Lower quintile											0	Medium	0. Unimproved	Non-improved facility	0	Northern	0	1	2016	1.4492031	>7	5-10		0
nwoya	ea104	female	0. no		1. catholic	0. neg	.74335331	1. Lowest quintile											0	Medium	0. Unimproved	Non-improved facility	0	Northern	0	0	2016	5.9882483	1-2	50+	1	0
zombo	ea012	male	1. yes		1. catholic	0. neg	1.0222743	1. Lowest quintile											0	High	0. Unimproved	Non-improved facility	0	Northern	0		2016	.76485151	3-4	2-4		1
isingiro	ea079	female	0. no	0. no	1. catholic	0. neg	.31957236	4. Higher quintile	0	0	0	0	0	1	0	0	0	1	1	High	1. Improved	Non-improved facility	1	Western	0	1	2016		3-4	20-30	2	0
koboko	ea098	female	1. yes		3. muslim	1. pos	.27235785	5. Highest quintile	0	1	0	1	0	0	1	0	1	0	1	High	1. Improved	Non-improved facility	1	Northern	0	1	2016	5.1267028	>7	20-30	2	1
buyende	ea026	female	0. no		2. protestant	0. neg	5.3163781	4. Higher quintile											1	Medium	1. Improved	Non-improved facility	0	Eastern	0	1	2016	9.7485781	5-6	20-30	3	0
apac	ea150	male	0. no	0. no	2. protestant	0. neg	1.6042068	2. Lower quintile	0	0	0	0	0	1	0	0	0	1	1	Medium	1. Improved	Non-improved facility	1	Northern	0	1	2016	1.6327393	1-2	20-30	3	1
bundibugyo	ea084	female	0. no	0. no	1. catholic	1. pos	1.3968085	3. Middle quintile	0	0	0	0	0	1	0	0	0	1	0	Low	1. Improved	Non-improved facility	1	Western	1	1	2016		3-4	16-20		1
pader	ea006	male	1. yes	0. no	1. catholic	1. pos	.29448268	1. Lowest quintile	0	0	0	0	0	1	0	0	0	1	0	High	0. Unimproved	Non-improved facility	1	Northern	0	1	2016	1.5223665	1-2	40-50	2	1
lamwo	ea059	female	0. no		1. catholic	0. neg	1.8121935	4. Higher quintile											0	Medium	1. Improved	Shared Facility	0	Northern	0	1	2016	1.3334851	1-2	20-30	2	0
maracha	ea108	female	0. no	1. yes	1. catholic	0. neg	.16281658	1. Lowest quintile	0	1	1	0	0	0	0	0	0	0	0	Medium	1. Improved	Non-improved facility	1	Northern	0	1	2016	.53439593	1-2	16-20		1
masaka	ea085	female	0. no	0. no	1. catholic	1. pos	.4753637	4. Higher quintile	1	1	0	0	0	0	0	0	0	1	0	Medium	0. Unimproved	Open Defecation	1	Central	1	1	2016	4.2130404	3-4	30-40	1	1
iganga	ea095	female	0. no	0. no	3. muslim	1. pos	1.3836198	4. Higher quintile	0	0	0	0	0	0	0	0	0	1	1	Medium	1. Improved	Non-improved facility	1	Eastern	0	0	2016	4.8975325	3-4	20-30	3	1
agago	ea045	female	1. yes	0. no	2. protestant	1. pos	.32132107	2. Lower quintile											1	High	1. Improved	Shared Facility	1	Northern	0		2016	2.4831486	>7	5-10		1
kaliro	ea048	female	0. no		2. protestant	0. neg	.50696748	2. Lower quintile											1	Medium	1. Improved	Non-improved facility	0	Eastern	0	1	2016	.49013215	5-6	40-50	2	1
kiryandongo	ea047	male	0. no		1. catholic	0. neg	1.4286141	1. Lowest quintile											0	Medium	1. Improved	Non-improved facility	0	Western	0	1	2016	1.1525449	3-4	5-10		0
bugiri	ea049	female	0. no	0. no	3. muslim	1. pos	1.017166	3. Middle quintile											1	High	0. Unimproved	Improved, not shared facility	1	Eastern	0		2016	1.502484	>7	2-4		1
busia	ea116	female	0. no	0. no	4. pentecostal	0. neg	.74642289	3. Middle quintile											0	Low	1. Improved	Shared Facility	1	Eastern	0		2016	5.0476089	3-4	2-4		0
apac	ea144	female	1. yes	0. no	4. pentecostal	0. neg	.48812008	2. Lower quintile	0	0	0	0	0	0	0	0	0	0	0	High	1. Improved	Non-improved facility	1	Northern	0	1	2016	.83496279	3-4	16-20	2	1
bugiri	ea125	male	0. no		1. catholic	0. neg	2.8324649	4. Higher quintile											0	High	1. Improved	Improved, not shared facility	0	Eastern	0	1	2016	8.6968498	>7	40-50	3	0
mbale	ea080	female	0. no	0. no	3. muslim	0. neg	.42381588	2. Lower quintile	0	0	0	0	0	0	0	0	0	1	0	Medium	1. Improved	Non-improved facility	1	Eastern	0	1	2016	8.045022	1-2	50+	2	1
apac	ea150	male	0. no	0. no	1. catholic	0. neg	1.6042068	4. Higher quintile	0	0	0	0	0	1	0	0	0	1	1	Medium	1. Improved	Non-improved facility	1	Northern	0	1	2016	2.8434558	>7	16-20		1
rukungiri	ea160	male	0. no	0. no	2. protestant	0. neg	.57335323	4. Higher quintile	0	1	0	0	0	0	0	0	0	1	0	Low	1. Improved	Non-improved facility	1	Western	0	1	2016	.99159086	1-2	50+	2	1
pallisa	ea009	male	0. no		4. pentecostal	0. neg	1.4601899	1. Lowest quintile	0	0	0	0	0	1	0	0	0	1	0	Medium	1. Improved	Open Defecation	1	Eastern	0	0	2016	.96416581	1-2	50+	1	1
rakai	ea112	female	0. no		2. protestant	0. neg	7.9102573	2. Lower quintile											0	Medium	0. Unimproved	Shared Facility	0	Central	1	0	2016	.98622155	1-2	50+	1	1
butaleja	ea126	female	0. no		6. other	1. pos	.49633583	4. Higher quintile											1	High	1. Improved	Non-improved facility	0	Eastern	0	1	2016	.4501074	3-4	30-40	1	1
manafwa	ea055	female	1. yes		4. pentecostal	0. neg	.50502372	2. Lower quintile											0	High	1. Improved	Non-improved facility	0	Eastern	0	1	2016	.48611566	3-4	5-10		1
kayunga	ea136	male	0. no	0. no	2. protestant	0. neg	.65582675	4. Higher quintile											0	Medium	1. Improved	Improved, not shared facility	1	Central	0		2016	1.8249661	1-2	2-4		1
bugiri	ea049	female	0. no		6. other	0. neg	1.017166	1. Lowest quintile											1	High	0. Unimproved	Non-improved facility	0	Eastern	0	1	2016	2.1076751	5-6	5-10		1
kotido	ea131	female	1. yes	0. no	1. catholic	0. neg	3.2420659	1. Lowest quintile											0	High	1. Improved	Open Defecation	1	Northern	0		2016	1.6439024	5-6	2-4		1
luuka	ea031	female	0. no	0. no	3. muslim	1. pos	.45828938	3. Middle quintile	0	0	0	0	0	0	0	0	1	0	0	High	1. Improved	Non-improved facility	1	Eastern	0	1	2016	3.6753476	5-6	20-30	2	1
serere	ea014	male	0. no		4. pentecostal	0. neg	.38273415	1. Lowest quintile											0	Medium	1. Improved	Non-improved facility	0	Eastern	0		2016	1.4447743	5-6	2-4		1
moroto	ea118	female	1. yes		1. catholic	0. neg	.23136951	1. Lowest quintile											0	High	0. Unimproved	Open Defecation	0	Northern	0	1	2016		1-2	50+	1	0
lamwo	ea133	male	0. no	0. no	1. catholic	0. neg	1.266912	1. Lowest quintile											0	High	1. Improved	Non-improved facility	1	Northern	1		2016	1.7406538	>7	5-10		1
kaliro	ea048	female	0. no		6. other	1. pos	.50696748	3. Middle quintile											1	Medium	1. Improved	Improved, not shared facility	0	Eastern	0	0	2016	.81847715	>7	11-15		1
buvuma	ea069	male	0. no		2. protestant	1. pos	.28866461	3. Middle quintile											0	Medium	0. Unimproved	Non-improved facility	0	Central	1		2016	.29387155	>7	2-4		1
sheema	ea142	female	0. no		2. protestant	0. neg	.63952637	4. Higher quintile											0	Medium	1. Improved	Non-improved facility	0	Western	1	1	2016	1.3561394	1-2	20-30	2	1
bundibugyo	ea084	male	0. no	0. no	1. catholic	1. pos	1.3968085	3. Middle quintile	0	0	0	1	0	0	0	0	0	1	0	Medium	1. Improved	Non-improved facility	1	Western	1	1	2016	.59511232	>7	5-10		1
mubende	ea100	female	0. no		1. catholic	0. neg	.42351413	3. Middle quintile	0	0	0	0	0	1	0	0	0	1	0	High	1. Improved	Non-improved facility	1	Central	0	1	2016	1.8715456	3-4	16-20	3	1
mbarara	ea097	male	1. yes	0. no	2. protestant	0. neg	.50926977	3. Middle quintile	0	0	0	0	0	1	0	0	0	1		High	1. Improved	Non-improved facility	1	Western	1	1	2016	1.0163811	5-6	11-15		1
budaka	ea038	male	1. yes	0. no	1. catholic	0. neg	.63151985	2. Lower quintile	0	0	0	0	0	0	0	0	0	1		High	1. Improved	Non-improved facility	1	Eastern	1	1	2016	.84742272	>7	11-15		1
kyenjojo	ea041	female	0. no		6. other	1. pos	2.8452063	4. Higher quintile											0	Medium	0. Unimproved	Non-improved facility	0	Western	0	0	2016	1.495937	1-2	16-20	1	1
luwero	ea091	male	0. no	0. no	1. catholic	0. neg	.19224349	3. Middle quintile	0	0	1	0	0	0	0	0	0	1	0	Medium	1. Improved	Non-improved facility	1	Central	0	0	2016	1.9675916	1-2	30-40	2	1
bulambuli	ea033	male	0. no		1. catholic	0. neg	.13798968	4. Higher quintile											0	Low	1. Improved	Shared Facility	0	Eastern	0		2016	9.7752533	3-4	2-4		0
kabarole	ea077	female	0. no		5. sda	0. neg	.3991214	2. Lower quintile											0	Medium	0. Unimproved	Non-improved facility	0	Western	1	1	2016	.50728625	3-4	16-20		1
kampala	ea153	male	0. no	0. no	2. protestant	0. neg	.33863333	5. Highest quintile											0	Low	1. Improved	Shared Facility	1	Central	0		2016	2.4716694	3-4	2-4		1
kabale	ea037	female	0. no		2. protestant	0. neg	.49356669	5. Highest quintile	0	1	0	1	0	0	0	0	0	1	0	Low	1. Improved	Non-improved facility	1	Western	0	1	2016	.50232047	5-6	30-40	3	1
kumi	ea017	female	0. no		2. protestant	0. neg	.63605374	1. Lowest quintile											0	High	1. Improved	Open Defecation	0	Eastern	0	1	2016	.57607579	1-2	50+	1	1
kabale	ea065	male	0. no		1. catholic	0. neg	2.0645897	4. Higher quintile											0	Medium	1. Improved	Non-improved facility	0	Western	0	1	2016	7.6415672	3-4	50+	2	1
dokolo	ea011	male	0. no	0. no	4. pentecostal	1. pos	.38631862	2. Lower quintile	1	0	0	0	0	0	1	0	0	0	0	High	1. Improved	Open Defecation	1	Northern	0	1	2016	.49998432	3-4	5-10		1
budaka	ea038	female	0. no	0. no	3. muslim	1. pos	.63151985	3. Middle quintile	0	0	0	0	0	0	0	0	0	1		Medium	1. Improved	Non-improved facility	1	Eastern	0	1	2016	1.0473921	3-4	16-20	2	1
moroto	ea118	female	1. yes		1. catholic	0. neg	.23136951	1. Lowest quintile											0	High	0. Unimproved	Open Defecation	0	Northern	0	1	2016		1-2	11-15		0
kibaale	ea094	female	0. no	0. no	5. sda	0. neg	.77564061	4. Higher quintile	0	0	0	0	0	1	0	0	0	1	0	Medium	0. Unimproved	Non-improved facility	1	Western	0	1	2016	1.1986943	1-2	16-20		1
budaka	ea038	male	0. no	0. no	1. catholic	0. neg	.63151985	5. Highest quintile	0	0	0	0	0	0	1	1	0	0		Low	0. Unimproved	Shared Facility	1	Eastern	0	0	2016	1.0308012	3-4	5-10		1
amolatar	ea004	male	0. no	0. no	2. protestant	0. neg	.69116354	3. Middle quintile											0	Medium	1. Improved	Shared Facility	1	Northern	0		2016		5-6	2-4		0
mukono	ea042	male	0. no	0. no	6. other	1. pos	1.1500553	4. Higher quintile	0	0	0	0	0	1	0	0	0	1	0	High	0. Unimproved	Non-improved facility	1	Central	1	1	2016	1.0510682	1-2	20-30	2	1
kiryandongo	ea047	female	0. no		1. catholic	0. neg	1.4286141	1. Lowest quintile											0	Medium	1. Improved	Non-improved facility	0	Western	0		2016	1.0734609	5-6	2-4		0
mubende	ea100	male	0. no	0. no	3. muslim	0. neg	.42351413	4. Higher quintile	0	1	0	1	0	0	0	1	0	0	0	High	0. Unimproved	Non-improved facility	1	Central	1	1	2016	1.4109066	1-2	30-40	2	1
kyegegwa	ea134	female	0. no		1. catholic	0. neg	.60257888	5. Highest quintile											0	Medium	1. Improved	Improved, not shared facility	0	Western	0	0	2016	.87388539	3-4	11-15		1
kalungu	ea109	male	0. no		3. muslim	0. neg	.41442007	3. Middle quintile											0	Medium	0. Unimproved	Non-improved facility	0	Central	0	1	2016		3-4	20-30	2	0
wakiso	ea111	female	0. no	0. no	1. catholic	0. neg	.5788241	5. Highest quintile											0	High	1. Improved	Improved, not shared facility	1	Central	0		2016	2.4058073	5-6	5-10		1
bukwo	ea096	female	0. no		4. pentecostal	0. neg	.19110639	2. Lower quintile	0	1	0	0	0	0	1	0	0	0	0	Medium	1. Improved	Non-improved facility	1	Eastern	0	1	2016	.95557958	3-4	20-30	3	1
mubende	ea089	male	0. no		4. pentecostal	0. neg	1.349484	4. Higher quintile											0	High	0. Unimproved	Non-improved facility	0	Central	0	0	2016	.73334455	3-4	20-30	2	1
agago	ea045	female	1. yes		2. protestant	1. pos	.32132107	1. Lowest quintile											1	High	1. Improved	Improved, not shared facility	0	Northern	0	1	2016		5-6	5-10		1
lyantonde	ea117	female	0. no		4. pentecostal	0. neg	.69389021	1. Lowest quintile											0	Medium	0. Unimproved	Non-improved facility	0	Central	0		2016	2.1649029	>7	5-10		1
soroti	ea145	male	0. no	0. no	2. protestant	0. neg	.20937617	4. Higher quintile	0	1	0	0	0	0	0	0	0	1	0	High	0. Unimproved	Non-improved facility	1	Eastern	1	1	2016	1.4335006	>7	11-15		1
kyenjojo	ea041	female	0. no		2. protestant	1. pos	2.8452063	4. Higher quintile											0	Medium	0. Unimproved	Non-improved facility	0	Western	1		2016	.33618376	5-6	2-4		1
kabarole	ea077	male	0. no		5. sda	0. neg	.3991214	2. Lower quintile											0	Medium	0. Unimproved	Non-improved facility	0	Western	0	1	2016	.39477333	3-4	5-10		1
kapchorwa	ea023	female	1. yes		1. catholic	0. neg	.14506286	1. Lowest quintile											0	High	1. Improved	Open Defecation	0	Eastern	1	1	2016	4.7782626	1-2	20-30	2	1
tororo	ea143	male	1. yes		1. catholic	0. neg	.80356181	4. Higher quintile											0	High	0. Unimproved	Improved, not shared facility	0	Eastern	0	1	2016		3-4	5-10		1
hoima	ea076	female	0. no	0. no	2. protestant	0. neg	.57846773	5. Highest quintile											0	Low	1. Improved	Improved, not shared facility	1	Western	0		2016	1.6791414	3-4	2-4		1
mityana	ea168	female	0. no	0. no	3. muslim	0. neg	1.4115279	5. Highest quintile	0	0	0	0	0	1	0	0	0	1	0	Low	1. Improved	Non-improved facility	1	Central	0	0	2016	7.3066053	1-2	20-30	3	1
ntungamo	ea157	male	0. no		2. protestant	0. neg	.43555981	4. Higher quintile											0	Medium	1. Improved	Non-improved facility	0	Western	0		2016	5.1710901	>7	5-10		1
butambala	ea064	male	0. no		1. catholic	0. neg	.86473948	1. Lowest quintile												Low	1. Improved	Improved, not shared facility	0	Central	0	1	2016	.89520687	1-2	40-50	1	1
kiryandongo	ea047	male	0. no	0. no	4. pentecostal	1. pos	1.4286141	1. Lowest quintile	0	0	0	1	0	0	0	0	0	1	0	Medium	1. Improved	Non-improved facility	1	Western	0	1	2016	.8606922	1-2	30-40	3	0
kabarole	ea102	female	0. no	0. no	4. pentecostal	0. neg	3.2187352	2. Lower quintile	0	1	0	0	0	0	1	1	0	0	0	Medium	0. Unimproved	Non-improved facility	1	Western	0	1	2016	3.5094769	1-2	30-40	2	1
bududa	ea035	female	0. no		6. other	0. neg	.33361277	3. Middle quintile											0	Medium	1. Improved	Non-improved facility	0	Eastern	0	1	2016	1.643114	5-6	16-20		0
kyegegwa	ea086	female	0. no		2. protestant	0. neg	1.2532063	3. Middle quintile											0	High	1. Improved	Non-improved facility	0	Western	0	0	2016	3.5673759	3-4	50+	1	1
kamwenge	ea063	male	1. yes	0. no	2. protestant	0. neg	.2799204	4. Higher quintile	0	1	0	0	0	0	1	1	0	0		High	0. Unimproved	Improved, not shared facility	1	Western	0	1	2016		1-2	11-15		0
buyende	ea026	female	0. no		2. protestant	0. neg	5.3163781	4. Higher quintile											1	Medium	1. Improved	Non-improved facility	0	Eastern	0	1	2016	.96757025	>7	50+	2	0
busia	ea116	male	0. no	0. no	4. pentecostal	0. neg	.74642289	5. Highest quintile	0	1	1	0	0	0	0	0	0	0	0	Medium	1. Improved	Shared Facility	1	Eastern	0	0	2016	.42034417	5-6	16-20		0
ntungamo	ea157	female	0. no		2. protestant	0. neg	.43555981	2. Lower quintile											0	Low	1. Improved	Non-improved facility	0	Western	0	1	2016	9.2702541	3-4	16-20		1
kayunga	ea028	female	1. yes	0. no	4. pentecostal	1. pos	.30973431	4. Higher quintile											0	High	1. Improved	Non-improved facility	1	Central	1		2016	1.2799951	5-6	2-4		1
agago	ea105	male	1. yes		2. protestant	0. neg	.38271183	1. Lowest quintile											1	High	1. Improved	Shared Facility	0	Northern	0		2016	.91223437	3-4	2-4		1
yumbe	ea151	female	0. no	1. yes	3. muslim	0. neg	.78162152	1. Lowest quintile	0	1	1	0	0	0	1	0	0	0	0	Low	1. Improved	Non-improved facility	1	Northern	0	0	2016		>7	50+	2	0
zombo	ea012	male	1. yes		1. catholic	0. neg	1.0222743	2. Lower quintile											0	High	1. Improved	Non-improved facility	0	Northern	0	1	2016	.72640878	5-6	30-40	2	1
hoima	ea159	female	1. yes		6. other	1. pos	.88787609	5. Highest quintile											0	High	0. Unimproved	Non-improved facility	1	Western	0		2016	2.170547	>7	5-10		1
nwoya	ea104	male	0. no	0. no	4. pentecostal	0. neg	.74335331	1. Lowest quintile	0	1	0	0	0	0	0	0	0	1	0	High	0. Unimproved	Non-improved facility	1	Northern	0	1	2016	6.1974297	1-2	20-30	2	0
mbale	ea110	female	0. no		2. protestant	0. neg	.21739942	5. Highest quintile											0	Medium	1. Improved	Non-improved facility	0	Eastern	0	1	2016	8.088809	1-2	20-30	3	1
sironko	ea127	female	0. no		1. catholic	0. neg	.10262638	3. Middle quintile											0		1. Improved	Non-improved facility	0	Eastern	0		2016	9.0411024	>7	2-4		0
kaliro	ea048	male	0. no		2. protestant	0. neg	.50696748	5. Highest quintile											1	Medium	1. Improved	Non-improved facility	0	Eastern	0	0	2016	.77234191	>7	50+	1	1
apac	ea144	female	0. no		2. protestant	0. neg	.48812008	1. Lowest quintile											0	Medium	0. Unimproved	Non-improved facility	0	Northern	1	1	2016	.88077348	1-2	50+	1	1
kabale	ea037	female	0. no	1. yes	2. protestant	1. pos	.49356669	3. Middle quintile	0	1	0	0	0	0	0	0	1	0	0	Low	1. Improved	Non-improved facility	1	Western	0	1	2016	.7496832	3-4	20-30	3	1
ibanda	ea070	female	0. no		6. other	0. neg	2.5183909	2. Lower quintile												Medium	0. Unimproved	Non-improved facility	0	Western	1	1	2016	.89764476	3-4	50+	1	1
lira	ea003	male	1. yes	0. no	1. catholic	0. neg	.80936408	2. Lower quintile											0	High	1. Improved	Non-improved facility	1	Northern	0		2016	.61770493	3-4	2-4		1
ssembabule	ea128	male	0. no		2. protestant	0. neg	.26662341	4. Higher quintile											0	Medium	0. Unimproved	Non-improved facility	0	Central	0	0	2016	1.2597084	3-4	16-20		1
zombo	ea012	male	0. no	0. no	1. catholic	0. neg	1.0222743	1. Lowest quintile											0	Low	0. Unimproved	Non-improved facility	1	Northern	1		2016	.76609468	>7	5-10		1
kaliro	ea048	female	0. no		2. protestant	0. neg	.50696748	4. Higher quintile											1	High	1. Improved	Non-improved facility	0	Eastern	0	1	2016		3-4	20-30	3	1
mubende	ea089	male	0. no		6. other	1. pos		4. Higher quintile											0	Medium	0. Unimproved	Improved, not shared facility	0	Central	0	1	2016	1.1339787	3-4	20-30	2	1
amolatar	ea004	female	0. no	0. no	2. protestant	1. pos	.69116354	1. Lowest quintile	0	0	0	0	0	0	1	0	0	0	0	High	1. Improved	Non-improved facility	1	Northern	0	1	2016		1-2	16-20		0
kampala	ea170	female	0. no	0. no	4. pentecostal	0. neg	.88595629	5. Highest quintile	1	0	0	0	0	0	0	0	1	0		Medium	1. Improved	Improved, not shared facility	1	Central	0	0	2016	5.3244767	3-4	30-40	3	1
manafwa	ea055	female	0. no		4. pentecostal	1. pos	.50502372	2. Lower quintile											0	High	1. Improved	Non-improved facility	0	Eastern	0		2016	.57107651	>7	5-10		1
ntungamo	ea157	female	1. yes	0. no	2. protestant	0. neg	.43555981	5. Highest quintile											0	High	1. Improved	Non-improved facility	1	Western	0		2016	.34326169	5-6	5-10		1
budaka	ea038	female	0. no	0. no	3. muslim	0. neg	.63151985	2. Lower quintile	0	0	0	0	0	0	0	0	1	0		High	1. Improved	Non-improved facility	1	Eastern	0	1	2016	.46311784	1-2	50+	2	1
kayunga	ea136	female	0. no		3. muslim	0. neg	.65582675	2. Lower quintile											0	Low	1. Improved	Non-improved facility	0	Central	0	0	2016		3-4	16-20	2	1
kyegegwa	ea086	male	0. no		1. catholic	0. neg	1.2532063	3. Middle quintile											0	Medium	0. Unimproved	Non-improved facility	0	Western	0	0	2016	3.5240967	3-4	50+	1	1
bugiri	ea049	female	0. no	0. no	2. protestant	1. pos	1.017166	1. Lowest quintile	0	0	0	0	0	1	0	0	0	1	1	Medium	0. Unimproved	Open Defecation	1	Eastern	0	1	2016	1.4366635	5-6	20-30	2	1
busia	ea163	male	0. no		2. protestant	0. neg	.53990322	5. Highest quintile	0	1	1	0	0	0	1	0	0	0	0	Medium	1. Improved	Shared Facility	1	Eastern	0	1	2016	4.7122774	>7	16-20	3	1
kampala	ea103	female	0. no		4. pentecostal	1. pos	.48905531	5. Highest quintile											0	Low	1. Improved	Improved, not shared facility	0	Central	0	1	2016	4.5517364	5-6	20-30	2	1
soroti	ea145	male	1. yes		4. pentecostal	1. pos	.20937617	1. Lowest quintile											0	High	0. Unimproved	Open Defecation	0	Eastern	1		2016	.9849124	5-6	2-4		1
kabarole	ea077	female	0. no		4. pentecostal	0. neg	.3991214	4. Higher quintile											0	High	0. Unimproved	Non-improved facility	0	Western	1		2016	.65602642	3-4	5-10		1
masaka	ea085	male	1. yes	0. no	3. muslim	0. neg	.4753637	3. Middle quintile	1	0	0	0	0	0	0	0	0	1	0	High	0. Unimproved	Shared Facility	1	Central	1	1	2016	4.1792235	1-2	20-30	3	1
tororo	ea155	male	0. no	0. no	1. catholic	0. neg	.88799876	3. Middle quintile	0	1	0	0	0	0	0	0	0	1	0	High	1. Improved	Non-improved facility	1	Eastern	0	1	2016	4.5642748	1-2	50+	3	1
koboko	ea053	female	1. yes	0. no	3. muslim	0. neg	.70053607	1. Lowest quintile	0	1	0	1	1	0	0	0	1	0	1	High	0. Unimproved	Non-improved facility	1	Northern	0	1	2016	2.0060241	>7	50+	1	1
koboko	ea098	female	1. yes	0. no	3. muslim	0. neg	.27235785	2. Lower quintile	0	0	0	0	0	1	0	0	0	1	1	High	1. Improved	Non-improved facility	1	Northern	1	1	2016	4.2851591	5-6	11-15		1
kampala	ea050	male	0. no		1. catholic	0. neg	.40654507	3. Middle quintile												Low	0. Unimproved	Shared Facility	0	Central	0	1	2016	1.2618818	1-2	20-30	3	1
kapchorwa	ea023	male	0. no	0. no	4. pentecostal	0. neg	.14506286	2. Lower quintile	0	1	0	0	0	0	0	0	0	0	0	Medium	1. Improved	Non-improved facility	1	Eastern	1	0	2016	4.7944069	5-6	50+	3	1
ssembabule	ea128	male	0. no		2. protestant	0. neg	.26662341	4. Higher quintile											0	Medium	0. Unimproved	Non-improved facility	0	Central	0	1	2016	.76765406	3-4	11-15		1
tororo	ea143	male	0. no	0. no	1. catholic	0. neg	.80356181	5. Highest quintile	0	1	0	0	1	0	1	1	0	0	0	Medium	1. Improved	Improved, not shared facility	1	Eastern	0	1	2016	.83577138	5-6	30-40	3	1
koboko	ea053	male	0. no		3. muslim	0. neg	.70053607	2. Lower quintile											1	Medium	1. Improved	Non-improved facility	0	Northern	0	0	2016	1.0963647	>7	11-15		1
gulu	ea005	female	0. no	0. no	1. catholic	0. neg	1.1093727	3. Middle quintile											0	Low	1. Improved	Shared Facility	1	Northern	0		2016	.3972297	3-4	2-4		0
zombo	ea012	male	1. yes		1. catholic	0. neg	1.0222743	2. Lower quintile											0	High	1. Improved	Non-improved facility	0	Northern	0		2016	.53089756	5-6	5-10		1
ssembabule	ea128	female	1. yes		2. protestant	0. neg	.26662341	4. Higher quintile											0	High	0. Unimproved	Improved, not shared facility	0	Central	1	1	2016	.84374267	>7	5-10		1
butaleja	ea126	male	0. no		3. muslim	0. neg	.49633583	3. Middle quintile											1	Medium	1. Improved	Open Defecation	0	Eastern	0		2016	.59045595	5-6	5-10		1
masaka	ea101	male	0. no		1. catholic	0. neg	.38663337	4. Higher quintile	0	0	0	0	0	1	0	0	0	1	1	Medium	0. Unimproved	Non-improved facility	1	Central	0	1	2016	5.1709242	5-6	50+	2	1
nwoya	ea058	female	0. no	0. no	1. catholic	1. pos	1.7555623	2. Lower quintile	0	0	0	0	0	1	0	0	0	1	0	Medium	1. Improved	Non-improved facility	1	Northern	0	0	2016	.547759	>7	40-50	2	0
kampala	ea060	female	0. no		1. catholic	0. neg	2.6267624	5. Highest quintile											0	Low	1. Improved	Improved, not shared facility	0	Central	0	0	2016	5.2251287	>7	40-50	3	1
yumbe	ea146	female	0. no	0. no	3. muslim	0. neg	1.0383608	1. Lowest quintile											1	Medium	1. Improved	Open Defecation	1	Northern	0		2016	1.3769889	5-6	5-10		1
kamuli	ea025	female	0. no	0. no	2. protestant	1. pos	1.1752951	4. Higher quintile	0	0	0	0	0	1	0	0	0	1	0	Medium	1. Improved	Non-improved facility	1	Eastern	0	1	2016	5.6663218	3-4	16-20		1
namayingo	ea165	female	0. no		6. other	1. pos	.73461604	2. Lower quintile	0	0	0	0	0	1	0	0	0	1	1	Medium	0. Unimproved	Open Defecation	1	Eastern	1	1	2016	.080844492	1-2	40-50	2	1
kamwenge	ea156	male	1. yes		4. pentecostal	0. neg	.99541253	2. Lower quintile												High	1. Improved	Open Defecation	0	Western	0	1	2016		3-4	11-15		0
soroti	ea145	male	1. yes		4. pentecostal	1. pos	.20937617	1. Lowest quintile											0	High	1. Improved	Non-improved facility	0	Eastern	0		2016	.97513741	3-4	2-4		1
bududa	ea035	female	0. no	0. no	1. catholic	0. neg	.33361277	3. Middle quintile	0	1	0	0	0	0	0	0	0	0	0	Medium	1. Improved	Non-improved facility	1	Eastern	0	1	2016	2.6411719	>7	16-20		0
namutumba	ea051	male	0. no	0. no	2. protestant	0. neg	.90048963	5. Highest quintile	0	1	0	1	0	0	0	0	0	0	0	Medium	1. Improved	Non-improved facility	1	Eastern	0	0	2016	1.1577442	1-2	50+	2	1
lyantonde	ea117	male	0. no	0. no	4. pentecostal	1. pos	.69389021	2. Lower quintile	0	1	1	1	0	0	1	1	0	0	0	Medium	1. Improved	Non-improved facility	1	Central	0	1	2016	2.9742529	5-6	50+	1	1
kalungu	ea109	female	0. no		1. catholic	1. pos	.41442007	4. Higher quintile											0	High	0. Unimproved	Non-improved facility	0	Central	0	1	2016		5-6	11-15		0
buyende	ea026	male	0. no		1. catholic	0. neg	5.3163781	2. Lower quintile											1	Low	1. Improved	Non-improved facility	0	Eastern	0	0	2016	.79009014	1-2	30-40	2	0
wakiso	ea169	male	0. no	0. no	3. muslim	0. neg	.62485427	4. Higher quintile	0	0	0	1	0	0	0	0	1	0	0	Medium	1. Improved	Non-improved facility	1	Central	0	1	2016	7.4385781	3-4	5-10		0
kamwenge	ea156	male	1. yes		2. protestant	1. pos	.99541253	3. Middle quintile												High	1. Improved	Non-improved facility	0	Western	0	1	2016		5-6	20-30	2	0
mubende	ea089	female	0. no		1. catholic	0. neg	1.349484	4. Higher quintile											0	Low	0. Unimproved	Non-improved facility	0	Central	0	1	2016	.59796733	1-2	50+	1	1
kampala	ea103	female	0. no	0. no		0. neg	.48905531	5. Highest quintile	0	1	1	0	0	0	1	0	0	0	0	Low	1. Improved	Improved, not shared facility	1	Central	0	0	2016	4.5007124	1-2	40-50	3	1
kabarole	ea102	male	0. no	0. no	1. catholic	0. neg	3.2187352	3. Middle quintile											0	Medium	1. Improved	Non-improved facility	1	Western	0		2016	.81831419	5-6	2-4		1
buikwe	ea124	female	0. no	0. no	1. catholic	0. neg	.96795261	5. Highest quintile	0	0	0	1	0	0	0	0	0	0	0	Medium	1. Improved	Shared Facility	1	Central	0	1	2016	9.5415297	1-2	30-40	1	0
buhweju	ea056	female	0. no	0. no	4. pentecostal	0. neg		2. Lower quintile	0	1	0	0	0	0	0	0	0	1	0	High	0. Unimproved	Non-improved facility	1	Western	0	1	2016	.96179277	3-4	16-20		0
kaliro	ea048	female	0. no	0. no	6. other	0. neg	.50696748	2. Lower quintile	0	0	0	0	0	0	1	0	0	0	1	Medium	1. Improved	Non-improved facility	1	Eastern	0	1	2016	1.2138449	1-2	40-50	1	1
bukwo	ea096	male	0. no	0. no	4. pentecostal	0. neg	.19110639	3. Middle quintile	0	1	0	0	0	0	0	0	0	1	0	Low	1. Improved	Non-improved facility	1	Eastern	0	1	2016	1.2929194	>7	50+	2	1
kiboga	ea027	female	0. no		4. pentecostal	0. neg	1.8044974	5. Highest quintile											0	Medium	0. Unimproved	Improved, not shared facility	1	Central	0		2016	.8723619	5-6	5-10		1
koboko	ea053	male	0. no	0. no	3. muslim	1. pos	.70053607	2. Lower quintile	0	1	1	1	1	0	0	0	1	0	1	High	1. Improved	Non-improved facility	1	Northern	1	1	2016	1.162306	5-6	20-30	3	1
bugiri	ea125	male	0. no	0. no	2. protestant	0. neg	2.8324649	4. Higher quintile	0	1	0	0	0	0	0	0	1	0	0	Medium	1. Improved	Non-improved facility	1	Eastern	0	0	2016	8.7440443	1-2	16-20		0
sironko	ea114	male	0. no		3. muslim	0. neg	1.3585526	3. Middle quintile	0	0	0	0	0	1	0	0	0	1	0	Medium	1. Improved	Non-improved facility	1	Eastern	0	0	2016	2.099416	3-4	50+	2	1
ibanda	ea070	female	0. no	0. no	2. protestant	0. neg	2.5183909	4. Higher quintile	0	1	0	0	0	0	0	0	1	0		Medium	0. Unimproved	Improved, not shared facility	1	Western	1	0	2016	1.1282245	3-4	11-15		1
yumbe	ea151	female	0. no	0. no	3. muslim	1. pos	.78162152	4. Higher quintile											0	Medium	1. Improved	Non-improved facility	1	Northern	0		2016		5-6	2-4		0
busia	ea163	female	0. no	0. no	4. pentecostal	0. neg	.53990322	5. Highest quintile	0	1	0	0	0	0	1	1	0	0	0	Medium	1. Improved	Shared Facility	1	Eastern	0	1	2016	9.80826	3-4	20-30	3	1
kabarole	ea119	female	0. no	0. no	1. catholic	0. neg	2.2940335	5. Highest quintile	0	0	0	0	0	1	0	0	0	1	0	Low	1. Improved	Improved, not shared facility	1	Western	0	0	2016	7.663693	1-2	50+	1	1
ibanda	ea070	male	0. no		1. catholic	0. neg	2.5183909	3. Middle quintile												High	0. Unimproved	Non-improved facility	0	Western	1	1	2016	.89108288	>7	5-10		1
manafwa	ea039	male	0. no	0. no	6. other	0. neg	.13963948	3. Middle quintile											0	High	1. Improved	Non-improved facility	1	Eastern	0		2016		>7	2-4		1
mityana	ea090	male	0. no	0. no		1. pos	.28698927	4. Higher quintile	0	1	0	1	0	0	0	0	0	1	0	Low	1. Improved	Shared Facility	1	Central	0	0	2016	.49532834	1-2	20-30	3	1
mayuge	ea121	female	0. no	0. no	1. catholic	0. neg	1.4494569	2. Lower quintile	0	1	0	0	0	0	0	0	1	0	1	Medium	0. Unimproved	Non-improved facility	1	Eastern	0	0	2016	1.0471872	1-2	50+	1	1
kween	ea152	male	1. yes		2. protestant	0. neg	.10260347	3. Middle quintile											0	High	1. Improved	Open Defecation	0	Eastern	1	0	2016	2.1306181	1-2	50+	2	1
ntungamo	ea073	male	0. no	0. no	2. protestant	0. neg	2.9376845	5. Highest quintile											0	Medium	1. Improved	Improved, not shared facility	1	Western	0		2016	1.250754	>7	5-10		1
mbarara	ea158	male	0. no	0. no	2. protestant	0. neg	.39678076	3. Middle quintile	0	1	0	1	0	0	0	0	0	1		Medium	0. Unimproved	Non-improved facility	1	Western	1	1	2016	1.335644	5-6	20-30	2	1
kasese	ea078	female	0. no		2. protestant	0. neg	.43115443	4. Higher quintile											0	Medium	0. Unimproved	Non-improved facility	0	Western	1	1	2016		3-4	20-30	2	0
ntungamo	ea073	male	0. no		2. protestant	0. neg	2.9376845	2. Lower quintile											0	High	1. Improved	Non-improved facility	0	Western	0	1	2016	.5186103	3-4	30-40	2	1
nebbi	ea020	male	0. no		1. catholic	0. neg	.44491959	4. Higher quintile											1	Low	0. Unimproved	Non-improved facility	0	Northern	0	1	2016	1.6772373	>7	5-10		1
kamwenge	ea063	male	1. yes		4. pentecostal	0. neg	.2799204	5. Highest quintile												High	1. Improved	Improved, not shared facility	0	Western	0	1	2016		3-4	20-30	2	0
lamwo	ea059	female	0. no	0. no	2. protestant	0. neg	1.8121935	5. Highest quintile	0	1	0	0	0	0	0	0	0	0	0	Low	1. Improved	Shared Facility	1	Northern	0	0	2016	.85019839	1-2	20-30	3	0
bundibugyo	ea132	male	0. no	0. no	1. catholic	0. neg	1.409067	2. Lower quintile	0	0	0	0	0	1	0	0	0	1	0	High	0. Unimproved	Non-improved facility	1	Western	1	1	2016	.7685262	1-2	20-30	3	1
pallisa	ea009	male	0. no		2. protestant	0. neg	1.4601899	1. Lowest quintile											0	Medium	1. Improved	Non-improved facility	0	Eastern	0		2016	.98670864	5-6	2-4		1
buyende	ea026	male	0. no	0. no	1. catholic	0. neg	5.3163781	3. Middle quintile	0	0	0	0	0	0	0	0	0	1	1	Medium	1. Improved	Non-improved facility	1	Eastern	0	0	2016	1.324331	1-2	20-30	3	0
luuka	ea031	female	0. no	0. no	2. protestant	0. neg	.45828938	4. Higher quintile	0	0	0	0	0	1	0	0	0	1	0	High	1. Improved	Improved, not shared facility	1	Eastern	0	1	2016	2.240711	>7	20-30	3	1
kibuku	ea113	male	0. no	0. no	1. catholic	0. neg	.83222681	1. Lowest quintile	0	0	0	0	0	0	0	0	1	0	0	High	1. Improved	Non-improved facility	1	Eastern	0	1	2016	1.1309509	5-6	20-30	2	1
kanungu	ea052	male	0. no	0. no	1. catholic	0. neg	.75116336	4. Higher quintile												Medium	1. Improved	Non-improved facility	1	Western	0		2016		5-6	2-4		1
kotido	ea131	female	0. no	1. yes	1. catholic	0. neg	3.2420659	1. Lowest quintile	0	1	0	1	0	0	1	1	0	0	0	High	1. Improved	Open Defecation	1	Northern	1	1	2016	1.2201526	>7	5-10		1
buikwe	ea124	male	0. no	0. no	1. catholic	0. neg	.96795261	5. Highest quintile	0	1	0	0	0	0	1	0	0	0	0	Low	1. Improved	Improved, not shared facility	1	Central	0	1	2016	9.1735468	1-2	20-30	3	0
lira	ea003	female	0. no	0. no	5. sda	0. neg	.80936408	3. Middle quintile	1	0	1	1	0	0	1	1	0	0	0	Medium	1. Improved	Non-improved facility	1	Northern	0	1	2016	.54947698	3-4	16-20	2	1
budaka	ea038	male	0. no	0. no	2. protestant	1. pos	.63151985	4. Higher quintile	0	0	0	0	0	0	0	0	1	0		Medium	0. Unimproved	Shared Facility	1	Eastern	0	1	2016	1.0298703	1-2	30-40	2	1
arua	ea166	female	0. no	0. no	1. catholic	0. neg	.34074774	2. Lower quintile	0	0	0	0	0	1	0	0	0	1	1	High	0. Unimproved	Non-improved facility	1	Northern	0	1	2016		3-4	16-20		0
kampala	ea161	female	0. no	0. no	3. muslim	0. neg	2.7038426	5. Highest quintile	0	1	0	0	0	0	0	0	0	1	0	Low	1. Improved	Shared Facility	1	Central	0	0	2016	6.4884377	1-2	16-20	3	1
mityana	ea093	male	0. no	0. no	3. muslim	1. pos	.42130059	3. Middle quintile											0	Medium	1. Improved	Non-improved facility	1	Central	0		2016	1.1876763	5-6	5-10		1
ibanda	ea070	male	0. no	0. no	1. catholic	0. neg	2.5183909	4. Higher quintile	0	0	0	0	0	1	0	0	0	1		Medium	0. Unimproved	Non-improved facility	1	Western	1	1	2016	.88213325	1-2	20-30	3	1
rakai	ea068	male	0. no		2. protestant	0. neg	.52474719	5. Highest quintile											0	Medium	1. Improved	Shared Facility	0	Central	0	1	2016	.97799456	5-6	11-15		1
masindi	ea074	female	0. no	0. no	1. catholic	0. neg	1.1146967	2. Lower quintile	0	0	0	0	0	1	0	0	0	1	0	Low	1. Improved	Non-improved facility	1	Western	0	0	2016	2.4697955	5-6	20-30	2	1
mbale	ea110	male	0. no	0. no	6. other	0. neg	.21739942	3. Middle quintile	0	1	0	0	1	0	0	0	1	0	0	Medium	1. Improved	Non-improved facility	1	Eastern	0	1	2016	.11325877	5-6	11-15		1
butaleja	ea126	female	1. yes		3. muslim	1. pos	.49633583	1. Lowest quintile											1	High	1. Improved	Non-improved facility	0	Eastern	0	1	2016	.38528168	5-6	30-40	2	1
butaleja	ea126	male	1. yes		2. protestant	0. neg	.49633583	4. Higher quintile											1	High	1. Improved	Non-improved facility	0	Eastern	0		2016	.58064985	5-6	2-4		1
kotido	ea131	female	1. yes		1. catholic	1. pos	3.2420659	1. Lowest quintile											0	High	1. Improved	Open Defecation	0	Northern	1		2016	1.3408051	5-6	5-10		1
nebbi	ea072	male	1. yes		1. catholic	1. pos	.81385291	1. Lowest quintile	0	0	0	0	0	1	0	0	0	1	0	High	1. Improved	Non-improved facility	1	Northern	1	1	2016	.097496301	3-4	40-50	2	1
nakasongola	ea099	female	0. no		5. sda	0. neg	.5516699	5. Highest quintile											0	Low	0. Unimproved	Improved, not shared facility	0	Central	1	1	2016		3-4	50+	1	0
kasese	ea067	female	0. no		2. protestant	0. neg	1.3077229	2. Lower quintile											0	Medium	1. Improved	Non-improved facility	0	Western	0		2016		>7	2-4		0
koboko	ea053	female	0. no		3. muslim	0. neg	.70053607	2. Lower quintile	0	1	0	1	0	0	0	0	1	0	1	High	1. Improved	Non-improved facility	1	Northern	0	1	2016	1.4096397	5-6	20-30	1	1
dokolo	ea011	female	0. no	0. no	6. other	0. neg	.38631862	2. Lower quintile	0	0	1	1	0	0	0	0	0	1	0	Medium	1. Improved	Non-improved facility	1	Northern	0	1	2016	1.0527343	>7	30-40	2	1
nakaseke	ea115	female	0. no		2. protestant	0. neg	.42624682	3. Middle quintile											0	Medium	1. Improved	Non-improved facility	0	Central	0	1	2016	1.5804199	3-4	16-20	2	1
arua	ea057	female	1. yes		1. catholic	0. neg	.18786108	1. Lowest quintile											0	High	0. Unimproved	Non-improved facility	0	Northern	0	1	2016		>7	30-40	2	1
kasese	ea139	male	0. no	0. no	1. catholic	0. neg	.5477795	4. Higher quintile	0	0	0	0	0	1	0	0	0	1	0	Medium	1. Improved	Shared Facility	1	Western	0	0	2016		1-2	16-20	3	0
alebtong	ea002	male	0. no		1. catholic	1. pos	.41025251	1. Lowest quintile												Low	0. Unimproved	Non-improved facility	0	Northern	0	1	2016	1.1770334	3-4	16-20		1
alebtong	ea002	female	0. no		1. catholic	0. neg	.41025251	1. Lowest quintile												Low	0. Unimproved	Non-improved facility	0	Northern	0	1	2016	1.108884	1-2	50+	2	1
bududa	ea129	male	0. no	0. no	2. protestant	0. neg	.41440588	3. Middle quintile	0	0	0	0	0	1	0	0	0	1	0	High	1. Improved	Non-improved facility	1	Eastern	0	1	2016	1.7364986	1-2	20-30	2	0
zombo	ea012	female	1. yes		1. catholic	0. neg	1.0222743	1. Lowest quintile											0	High	1. Improved	Non-improved facility	0	Northern	0		2016	.60397089	5-6	5-10		1
apac	ea144	male	1. yes		1. catholic	0. neg	.48812008	4. Higher quintile											0	High	1. Improved	Non-improved facility	0	Northern	1	1	2016	1.4392	>7	16-20		1
mukono	ea021	female	0. no	0. no	2. protestant	0. neg	.65045434	4. Higher quintile	0	0	0	0	0	1	0	0	0	1	0	High	1. Improved	Shared Facility	1	Central	0	0	2016	.96780258	5-6	40-50	2	1
zombo	ea167	male	1. yes	0. no	1. catholic	0. neg	.15705112	1. Lowest quintile	0	0	0	0	0	1	0	0	0	1	0	High	1. Improved	Non-improved facility	1	Northern	0	1	2016		1-2	40-50	2	1
isingiro	ea044	female	0. no	1. yes	1. catholic	0. neg	2.4395351	4. Higher quintile	0	1	0	0	0	0	0	0	0	1	0	Medium	1. Improved	Non-improved facility	1	Western	0	1	2016	.029274032	3-4	20-30	3	1
agago	ea045	male	0. no		2. protestant	0. neg	.32132107	2. Lower quintile											1	Medium	1. Improved	Improved, not shared facility	0	Northern	0	1	2016	2.882483	5-6	11-15		1
kabale	ea065	female	0. no		2. protestant	0. neg	2.0645897	3. Middle quintile											0	High	0. Unimproved	Non-improved facility	0	Western	0	1	2016	7.5133748	1-2	50+	1	1
amuria	ea148	male	1. yes		2. protestant	0. neg	.47323781	1. Lowest quintile	0	0	0	1	0	0	0	0	0	1	0	High	1. Improved	Open Defecation	1	Eastern	0	1	2016	1.3626149	>7	30-40	3	0
kaliro	ea048	female	0. no		2. protestant	1. pos	.50696748	1. Lowest quintile											1	Medium	1. Improved	Non-improved facility	0	Eastern	0	1	2016	.4959133	3-4	16-20	2	1
mityana	ea090	male	0. no	0. no	2. protestant	1. pos	.28698927	5. Highest quintile											0	Medium	1. Improved	Improved, not shared facility	1	Central	0		2016	.51500231	>7	2-4		1
kabale	ea087	male	0. no		2. protestant	0. neg	7.9560585	4. Higher quintile											0	Medium	0. Unimproved	Non-improved facility	0	Western	1	1	2016	.49286944	>7	11-15		1
kamwenge	ea156	female	1. yes		1. catholic	0. neg	.99541253	1. Lowest quintile												High	1. Improved	Non-improved facility	0	Western	0	1	2016		5-6	20-30	2	0
maracha	ea108	female	0. no	0. no	1. catholic	0. neg	.16281658	1. Lowest quintile	0	0	0	1	0	0	0	0	0	1	0	Medium	1. Improved	Non-improved facility	1	Northern	0	1	2016		5-6	20-30	2	1
kabale	ea087	male	0. no	0. no	2. protestant	0. neg	7.9560585	5. Highest quintile	0	1	0	0	0	0	0	0	0	1	0	Low	1. Improved	Non-improved facility	1	Western	1	1	2016		3-4	30-40	2	0
mubende	ea089	female	0. no	0. no	2. protestant	1. pos	1.349484	3. Middle quintile	0	0	0	0	0	1	0	0	0	1	0	Medium	0. Unimproved	Non-improved facility	1	Central	0	1	2016	.59349751	>7	30-40	2	1
yumbe	ea151	male	0. no	0. no	1. catholic	0. neg	.78162152	5. Highest quintile											0	Medium	1. Improved	Shared Facility	1	Northern	0		2016		3-4	5-10		0
masindi	ea032	male	0. no	1. yes	2. protestant	0. neg	.93684411	1. Lowest quintile	0	0	0	0	0	1	0	0	0	1	0	High	0. Unimproved	Open Defecation	1	Western	0	1	2016	2.3078949	1-2	50+	1	1
bukwo	ea046	female	0. no		4. pentecostal	0. neg	.20995161	1. Lowest quintile											0	Low	0. Unimproved	Non-improved facility	0	Eastern	1	1	2016	2.8113143	1-2	50+	1	1
bukwo	ea046	male	0. no	0. no	4. pentecostal	0. neg	.20995161	1. Lowest quintile	0	1	0	0	0	0	0	0	0	1	0	Low	0. Unimproved	Non-improved facility	1	Eastern	1	1	2016	2.6122632	3-4	30-40	2	1
apac	ea150	female	0. no	0. no	4. pentecostal	0. neg	1.6042068	2. Lower quintile	0	1	0	1	0	0	0	0	0	1	1	Medium	1. Improved	Non-improved facility	1	Northern	0	1	2016	2.596463	3-4	20-30	3	1
sironko	ea123	female	0. no		6. other	0. neg	.30961138	3. Middle quintile											0	Medium	0. Unimproved	Non-improved facility	0	Eastern	1	1	2016	.56002659	3-4	50+	2	1
mayuge	ea121	male	0. no	0. no	3. muslim	0. neg	1.4494569	2. Lower quintile	0	1	0	0	0	0	0	0	0	1	1	High	0. Unimproved	Non-improved facility	1	Eastern	0	1	2016	1.2577254	5-6	11-15		1
isingiro	ea044	female	0. no	1. yes	1. catholic	0. neg	2.4395351	2. Lower quintile	0	0	0	0	0	1	0	0	0	1	0	Medium	1. Improved	Non-improved facility	1	Western	0	1	2016		3-4	16-20	2	1
kween	ea061	male	0. no		1. catholic	0. neg	.53583181	4. Higher quintile											0	Low	0. Unimproved	Improved, not shared facility	0	Eastern	0	0	2016	.6027106	>7	16-20	3	1
yumbe	ea151	male	1. yes		3. muslim	0. neg	.78162152	4. Higher quintile											0	High	1. Improved	Shared Facility	0	Northern	0	1	2016		>7	5-10		0
busia	ea116	female	0. no		4. pentecostal	0. neg	.74642289	2. Lower quintile											0		1. Improved	Non-improved facility	0	Eastern	0	0	2016	.54072386	5-6	11-15		0
mayuge	ea135	female	0. no	0. no	6. other	1. pos	1.4789383	4. Higher quintile	0	1	0	1	0	0	0	0	0	1	1	Low	1. Improved	Shared Facility	1	Eastern	0	1	2016	.92687905	1-2	20-30	2	1
kabong	ea120	male	0. no		1. catholic	0. neg	1.8993807	1. Lowest quintile												High	1. Improved	Open Defecation	0	Eastern	0	1	2016		5-6	11-15		0
wakiso	ea083	female	0. no	0. no	2. protestant	1. pos	.10494388	5. Highest quintile	0	1	0	1	0	0	0	0	0	0		Low	1. Improved	Improved, not shared facility	1	Central	0	0	2016	7.9586263	3-4	20-30	3	1
zombo	ea167	male	0. no		1. catholic	1. pos	.15705112	1. Lowest quintile											0	High	1. Improved	Non-improved facility	0	Northern	0	1	2016	.40513527	1-2	20-30	2	1
lamwo	ea133	female	1. yes		5. sda	1. pos	1.266912	2. Lower quintile											0	High	1. Improved	Open Defecation	0	Northern	0	1	2016	2.0290596	5-6	30-40	1	1
kabong	ea120	male	0. no		1. catholic	0. neg	1.8993807	1. Lowest quintile												Medium	1. Improved	Open Defecation	0	Eastern	0		2016		5-6	5-10		0
mbale	ea110	male	0. no		1. catholic	0. neg	.21739942	3. Middle quintile											0	Medium	0. Unimproved	Non-improved facility	0	Eastern	0	1	2016	8.326458	1-2	50+	1	1
kalungu	ea109	male	0. no		3. muslim	0. neg	.41442007	4. Higher quintile	0	1	0	1	0	0	1	0	1	0	0	Medium	0. Unimproved	Improved, not shared facility	1	Central	0	1	2016		1-2	30-40	3	0
amolatar	ea004	female	0. no		4. pentecostal	0. neg	.69116354	1. Lowest quintile											0	Medium	1. Improved	Non-improved facility	0	Northern	0	1	2016		1-2	50+	1	0
masaka	ea101	male	0. no		1. catholic	0. neg	.38663337	2. Lower quintile											1	Medium	0. Unimproved	Non-improved facility	0	Central	0	1	2016	4.2520361	1-2	50+	2	1
moyo	ea164	female	0. no	1. yes	1. catholic	0. neg	.56130099	2. Lower quintile	0	1	0	0	0	0	0	0	0	0	1	Low	1. Improved	Non-improved facility	1	Northern	0	1	2016	.74788469	>7	30-40	3	1
amuria	ea148	female	1. yes		1. catholic	0. neg	.47323781	2. Lower quintile											0	High	1. Improved	Open Defecation	0	Eastern	0	1	2016	1.1161274	>7	11-15		0
oyam	ea016	female	0. no		2. protestant	0. neg	.69476521	2. Lower quintile											0	High	1. Improved	Non-improved facility	0	Northern	0		2016	1.3728602	3-4	2-4		1
kaberamaido	ea008	female	1. yes	0. no	1. catholic	0. neg	.3978259	3. Middle quintile	0	0	0	0	0	1	0	0	0	1	0	High	1. Improved	Improved, not shared facility	1	Eastern	1	1	2016	.83378029	5-6	16-20	2	1
jinja	ea029	female	0. no		2. protestant	0. neg	.80298644	4. Higher quintile	0	1	1	0	0	0	0	0	0	1	1	High	1. Improved	Non-improved facility	1	Eastern	0	1	2016		5-6	20-30	3	1
kiryandongo	ea047	female	0. no		1. catholic	0. neg	1.4286141	2. Lower quintile											0	Medium	1. Improved	Non-improved facility	0	Western	0		2016	1.3289897	>7	5-10		0
nebbi	ea020	male	1. yes	0. no	6. other	1. pos	.44491959	1. Lowest quintile	0	0	0	1	0	0	0	0	0	1	1	High	0. Unimproved	Non-improved facility	1	Northern	0	1	2016	1.1036237	5-6	50+	2	1
mitooma	ea140	male	1. yes	1. yes	2. protestant	0. neg	1.0758283	4. Higher quintile	1	0	1	0	0	0	0	1	1	0	0	High	0. Unimproved	Improved, not shared facility	1	Western	1	1	2016	.40367809	1-2	11-15		1
mbale	ea080	male	0. no		3. muslim	1. pos	.42381588	2. Lower quintile											0	High	1. Improved	Non-improved facility	0	Eastern	0	1	2016	5.9389153	>7	5-10		1
luwero	ea091	female	0. no	0. no	1. catholic	0. neg	.19224349	4. Higher quintile	0	0	0	0	0	1	0	0	0	1	0	High	1. Improved	Improved, not shared facility	1	Central	0	1	2016	2.420449	1-2	16-20		1
mubende	ea034	male	0. no	0. no	2. protestant	0. neg	.28799331	3. Middle quintile	0	1	0	1	0	0	1	1	0	0	0	Medium	1. Improved	Non-improved facility	1	Central	0	1	2016	.96131313	>7	11-15		1
namayingo	ea165	female	0. no		1. catholic	1. pos	.73461604	3. Middle quintile	0	0	0	0	0	1	0	0	0	1	1	Medium	0. Unimproved	Shared Facility	1	Eastern	1	1	2016		3-4	30-40	2	1
ngora	ea107	female	0. no	0. no	1. catholic	1. pos	.92627186	5. Highest quintile	0	0	0	0	0	1	0	0	0	1	0	Medium	1. Improved	Non-improved facility	1	Eastern	0	1	2016	.80059624	5-6	16-20	3	1
wakiso	ea054	female	0. no	0. no	6. other	0. neg	1.1300341	5. Highest quintile	0	0	0	0	0	1	0	0	0	1	0	Medium	1. Improved	Non-improved facility	1	Central	0	1	2016	8.9782934	1-2	20-30	3	1
lwengo	ea092	male	0. no		1. catholic	0. neg	.81550324	4. Higher quintile												Medium	1. Improved	Shared Facility	0	Central	0	1	2016	.86038858	1-2	30-40	2	0
kiryandongo	ea047	male	0. no		1. catholic	0. neg	1.4286141	2. Lower quintile											0	High	1. Improved	Non-improved facility	0	Western	0	1	2016	1.1412476	>7	5-10		0
kamuli	ea040	female	0. no		3. muslim	1. pos	.27252328	4. Higher quintile											1	Medium	1. Improved	Non-improved facility	0	Eastern	0	0	2016	2.4137678	>7	30-40	2	1
kibaale	ea094	female	0. no	1. yes	1. catholic	0. neg	.77564061	4. Higher quintile	0	0	0	0	0	1	0	0	0	1	0	Medium	0. Unimproved	Non-improved facility	1	Western	0	1	2016	1.1804389	1-2	16-20		1
kiruhura	ea137	female	0. no	0. no	4. pentecostal	0. neg	4.022717	5. Highest quintile	0	1	1	0	0	0	1	1	0	0		Medium	1. Improved	Improved, not shared facility	1	Western	0	0	2016		>7	11-15		0
bukwo	ea096	male	0. no		2. protestant	0. neg	.19110639	1. Lowest quintile											0	Low	0. Unimproved	Non-improved facility	0	Eastern	1	1	2016	1.0746413	3-4	11-15		1
bundibugyo	ea084	female	0. no	0. no	2. protestant	0. neg	1.3968085	3. Middle quintile	0	1	0	0	0	0	0	0	0	0	0	Low	1. Improved	Non-improved facility	1	Western	1	1	2016		>7	16-20		1
lyantonde	ea117	male	0. no		2. protestant	0. neg	.69389021	3. Middle quintile											0	Medium	0. Unimproved	Non-improved facility	0	Central	1	1	2016	2.5842376	3-4	30-40	2	1
kampala	ea154	male	1. yes		4. pentecostal	0. neg	.23710051	4. Higher quintile											0	High	1. Improved	Open Defecation	0	Central	0	0	2016	.98371422	1-2	20-30	2	1
apac	ea144	female	0. no	0. no	2. protestant	0. neg	.48812008	2. Lower quintile	0	1	0	0	0	0	1	0	0	0	0	High	1. Improved	Non-improved facility	1	Northern	0	1	2016	.92575341	3-4	16-20	2	1
lwengo	ea092	female	0. no		1. catholic	0. neg	.81550324	4. Higher quintile												Medium	1. Improved	Non-improved facility	0	Central	0		2016	.78380501	1-2	5-10		0
bududa	ea035	male	0. no		2. protestant	0. neg	.33361277	4. Higher quintile											0	High	1. Improved	Improved, not shared facility	0	Eastern	0	1	2016	1.5877372	>7	16-20		0
apac	ea150	female	0. no	0. no	1. catholic	0. neg	1.6042068	1. Lowest quintile	0	1	0	0	0	0	1	1	0	0	1	Medium	1. Improved	Non-improved facility	1	Northern	0	1	2016		3-4	16-20	3	1
bukwo	ea096	male	0. no		4. pentecostal	0. neg	.19110639	3. Middle quintile											0	Low	1. Improved	Non-improved facility	0	Eastern	0	1	2016	1.2185684	3-4	30-40	2	1
kabarole	ea102	female	0. no	0. no	1. catholic	0. neg	3.2187352	5. Highest quintile	0	0	0	0	0	1	0	0	0	1	0	Low	1. Improved	Shared Facility	1	Western	0	0	2016	3.8524003	1-2	20-30	3	1
arua	ea147	male	0. no	0. no	1. catholic	1. pos	1.8689445	2. Lower quintile											0	Medium	1. Improved	Shared Facility	1	Northern	0		2016	1.1753354	1-2	2-4		0
kumi	ea017	male	0. no		2. protestant	0. neg	.63605374	1. Lowest quintile											0	Low	0. Unimproved	Non-improved facility	0	Eastern	1	1	2016	1.7057554	3-4	40-50	2	1
bulambuli	ea081	female	0. no		1. catholic	0. neg	.83982098	2. Lower quintile	0	0	0	0	0	1	0	0	0	1	0	High	1. Improved	Non-improved facility	1	Eastern	0	1	2016	4.7067704	1-2	50+	1	1
rubirizi	ea138	male	0. no		3. muslim	0. neg	1.2381048	2. Lower quintile											0	Low	1. Improved	Non-improved facility	0	Western	0	1	2016	.83440101	3-4	16-20		1
kween	ea061	male	0. no		2. protestant	0. neg	.53583181	2. Lower quintile											0	Low	1. Improved	Non-improved facility	0	Eastern	0	1	2016	1.0238645	5-6	30-40	2	1
lwengo	ea092	female	0. no	0. no	1. catholic	0. neg	.81550324	4. Higher quintile	0	0	0	0	0	1	0	0	0	1		Low	0. Unimproved	Shared Facility	1	Central	0	1	2016		1-2	20-30	3	0
lamwo	ea133	female	0. no		1. catholic	1. pos	1.266912	1. Lowest quintile											0	High	1. Improved	Non-improved facility	0	Northern	1	1	2016	1.7249538	5-6	20-30	2	1
mbale	ea110	male	0. no		2. protestant	1. pos	.21739942	5. Highest quintile											0	Medium	1. Improved	Non-improved facility	0	Eastern	0	1	2016	8.0584936	3-4	5-10		1
yumbe	ea146	female	0. no		3. muslim	1. pos	1.0383608	1. Lowest quintile											1	Medium	1. Improved	Non-improved facility	0	Northern	0	1	2016	1.4051032	>7	20-30	2	1
nakasongola	ea099	female	0. no		4. pentecostal	0. neg	.5516699	4. Higher quintile											0	Medium	0. Unimproved	Open Defecation	0	Central	0	0	2016		5-6	50+	2	0
kampala	ea153	male	0. no	0. no	5. sda	0. neg	.33863333	5. Highest quintile											0	Medium	1. Improved	Non-improved facility	1	Central	0		2016	1.9814161	3-4	5-10		1
mityana	ea093	female	0. no		1. catholic	1. pos	.42130059	5. Highest quintile											0	Medium	1. Improved	Non-improved facility	0	Central	0	0	2016	2.2014532	1-2	11-15		1
kapchorwa	ea023	female	0. no		4. pentecostal	1. pos	.14506286	3. Middle quintile											0	High	1. Improved	Non-improved facility	0	Eastern	0		2016	.444581	1-2	2-4		1
bundibugyo	ea084	male	0. no	0. no	1. catholic	0. neg	1.3968085	4. Higher quintile	0	0	0	0	0	1	0	0	0	1	0	Low	1. Improved	Non-improved facility	1	Western	1	1	2016		1-2	20-30	2	1
kabarole	ea102	female	0. no	0. no	1. catholic	0. neg	3.2187352	4. Higher quintile	0	1	1	1	0	0	1	1	0	0	0	Medium	1. Improved	Improved, not shared facility	1	Western	0	0	2016	6.3994699	>7	50+	1	1
arua	ea149	female	0. no	1. yes	1. catholic	0. neg	.80224597	5. Highest quintile	0	1	0	1	0	0	0	0	0	1	1	Medium	1. Improved	Shared Facility	1	Northern	1	1	2016		>7	20-30	2	0
luuka	ea031	female	0. no	0. no	1. catholic	0. neg	.45828938	2. Lower quintile	0	0	0	0	0	0	0	0	0	1	0	Medium	1. Improved	Non-improved facility	1	Eastern	0	1	2016	2.6587431	>7	50+	1	1
arua	ea147	female	0. no		2. protestant	1. pos	1.8689445	5. Highest quintile											0	Low	1. Improved	Shared Facility	0	Northern	0	0	2016	.95761305	5-6	20-30	2	0
bugiri	ea125	female	0. no		2. protestant	1. pos	2.8324649	4. Higher quintile											0	Medium	1. Improved	Shared Facility	0	Eastern	0	0	2016	8.6674118	5-6	5-10		0
amuru	ea010	female	0. no		4. pentecostal	0. neg	.57826024	2. Lower quintile	0	0	0	0	0	1	0	0	0	1	0	Medium	1. Improved	Non-improved facility	1	Northern	0		2016		3-4	11-15		0
tororo	ea155	female	0. no		1. catholic	0. neg	.88799876	2. Lower quintile											0	High	1. Improved	Open Defecation	0	Eastern	0	1	2016	4.5300531	1-2	5-10		1
zombo	ea167	male	1. yes	0. no	1. catholic	0. neg	.15705112	2. Lower quintile	0	0	0	1	1	0	0	0	0	1	0	High	1. Improved	Non-improved facility	1	Northern	1	1	2016		5-6	16-20		1
rubirizi	ea138	female	0. no	0. no	5. sda	0. neg	1.2381048	4. Higher quintile	0	0	0	0	0	1	0	0	0	1	0	Medium	1. Improved	Non-improved facility	1	Western	0	1	2016	.51577079	3-4	50+	1	1
moyo	ea164	male	0. no	0. no	1. catholic	1. pos	.56130099	3. Middle quintile	0	1	0	1	0	0	1	1	0	0	1	Low	1. Improved	Non-improved facility	1	Northern	0	0	2016	.72907984	1-2	30-40	2	1
namayingo	ea165	male	1. yes	0. no	6. other	1. pos	.73461604	3. Middle quintile	0	0	0	0	0	1	0	0	0	0	1	High	0. Unimproved	Open Defecation	1	Eastern	1	1	2016	.035249475	3-4	50+	2	1
kanungu	ea024	female	0. no	0. no	2. protestant	0. neg	.41283274	4. Higher quintile											0	High	0. Unimproved	Non-improved facility	1	Western	1		2016	.88136256	3-4	5-10		1
wakiso	ea054	female	0. no		1. catholic	1. pos	1.1300341	5. Highest quintile											0	Medium	1. Improved	Shared Facility	0	Central	0	1	2016	8.9811172	5-6	20-30	3	1
kayunga	ea028	male	1. yes		2. protestant	1. pos	.30973431	4. Higher quintile	0	1	1	0	0	0	1	1	0	0	0	High	0. Unimproved	Improved, not shared facility	1	Central	1	1	2016	1.6854187	5-6	11-15		1
nakaseke	ea071	female	0. no		2. protestant	0. neg	.41741174	5. Highest quintile											0	Medium	1. Improved	Non-improved facility	0	Central	0	0	2016	1.4535804	3-4	50+	2	1
kanungu	ea052	male	0. no	0. no	1. catholic	0. neg	.75116336	3. Middle quintile	0	0	0	1	1	0	0	0	0	1		Medium	1. Improved	Non-improved facility	1	Western	0	1	2016		5-6	30-40	2	1
lira	ea019	female	0. no	0. no	2. protestant	0. neg	.41205198	2. Lower quintile	0	0	0	0	0	1	0	0	0	1	0	Medium	1. Improved	Non-improved facility	1	Northern	0	1	2016	8.5401354	3-4	16-20		1
jinja	ea029	male	0. no		3. muslim	1. pos	.80298644	4. Higher quintile											1	Medium	1. Improved	Non-improved facility	0	Eastern	1	1	2016		>7	5-10		1
kween	ea061	male	0. no		1. catholic	0. neg	.53583181	3. Middle quintile											0	Low	1. Improved	Non-improved facility	0	Eastern	0	1	2016	1.2069154	5-6	30-40	2	1
bulambuli	ea081	female	0. no		1. catholic	0. neg	.83982098	3. Middle quintile											0	High	1. Improved	Non-improved facility	0	Eastern	0	1	2016	4.6759119	5-6	40-50	2	1
kampala	ea060	female	0. no		4. pentecostal	0. neg	2.6267624	5. Highest quintile											0	Low	1. Improved	Non-improved facility	0	Central	0	0	2016	5.1097341	>7	20-30	2	1
dokolo	ea011	male	0. no		6. other	0. neg	.38631862	1. Lowest quintile											0	Medium	1. Improved	Non-improved facility	0	Northern	0	1	2016	1.0565945	1-2	11-15		1
wakiso	ea111	male	0. no		3. muslim	0. neg	.5788241	5. Highest quintile											0	Medium	1. Improved	Improved, not shared facility	0	Central	0		2016	2.1174996	3-4	2-4		1
kampala	ea103	female	0. no	0. no	4. pentecostal	0. neg	.48905531	5. Highest quintile	0	0	1	1	0	0	0	1	0	0	0	Low	1. Improved	Shared Facility	1	Central	0	0	2016	4.5317597	3-4	11-15		1
kabarole	ea102	female	0. no	0. no	2. protestant	0. neg	3.2187352	4. Higher quintile	0	0	0	0	0	1	0	0	0	1	0	Low	0. Unimproved	Improved, not shared facility	1	Western	1	1	2016	3.6693778	>7	20-30	3	1
maracha	ea108	female	0. no		1. catholic	1. pos	.16281658	1. Lowest quintile											0	Medium	1. Improved	Non-improved facility	0	Northern	0	1	2016		1-2	50+	1	1
mitooma	ea140	female	1. yes		1. catholic	0. neg	1.0758283	5. Highest quintile	0	0	0	0	0	1	0	0	0	1	0	High	1. Improved	Non-improved facility	1	Western	0	1	2016	.48700926	5-6	40-50	2	1
apac	ea150	male	1. yes		4. pentecostal	0. neg	1.6042068	1. Lowest quintile											1	High	1. Improved	Non-improved facility	0	Northern	0		2016	1.1103038	3-4	2-4		1
kibaale	ea094	male	1. yes		2. protestant	0. neg	.77564061	4. Higher quintile											0	High	1. Improved	Non-improved facility	1	Western	0		2016	1.1978523	>7	5-10		1
kiryandongo	ea047	female	0. no		1. catholic	0. neg	1.4286141	2. Lower quintile											0	Medium	1. Improved	Non-improved facility	0	Western	0	0	2016	.91750681	5-6	20-30	2	0
kyenjojo	ea041	female	0. no		1. catholic	1. pos	2.8452063	3. Middle quintile											0	Low	0. Unimproved	Non-improved facility	0	Western	1	1	2016	1.5045506	3-4	50+	1	1
kamuli	ea040	female	0. no	0. no	2. protestant	0. neg	.27252328	4. Higher quintile	0	0	0	0	0	1	0	0	0	1	1	Medium	1. Improved	Open Defecation	1	Eastern	0	1	2016	4.3656902	3-4	5-10		1
mayuge	ea121	female	0. no		3. muslim	1. pos	1.4494569	1. Lowest quintile											1	Medium	0. Unimproved	Non-improved facility	0	Eastern	0	1	2016	1.2372206	3-4	11-15		1
kabarole	ea119	female	0. no		1. catholic	0. neg	2.2940335	3. Middle quintile											0	Medium	1. Improved	Non-improved facility	0	Western	0	0	2016	7.4431477	5-6	30-40	1	1
hoima	ea076	female	0. no	0. no	4. pentecostal	0. neg	.57846773	5. Highest quintile	0	0	0	0	0	1	0	0	0	1	0	Medium	1. Improved	Improved, not shared facility	1	Western	0	1	2016	2.6141005	3-4	40-50	2	1
apac	ea144	female	1. yes	0. no	1. catholic	0. neg	.48812008	2. Lower quintile	0	1	0	0	0	0	1	0	0	0	0	High	1. Improved	Non-improved facility	1	Northern	0	0	2016	1.2271135	1-2	50+	2	1
bundibugyo	ea084	male	0. no	0. no	1. catholic	0. neg	1.3968085	2. Lower quintile	0	0	0	0	0	0	0	0	1	0	0	High	1. Improved	Non-improved facility	1	Western	1	1	2016	.32614753	1-2	30-40	2	1
kaberamaido	ea008	male	1. yes	0. no	1. catholic	0. neg	.3978259	2. Lower quintile											0	High	1. Improved	Non-improved facility	1	Eastern	0		2016	.82310116	>7	2-4		1
kasese	ea078	male	1. yes		2. protestant	0. neg	.43115443	2. Lower quintile											0	High	1. Improved	Non-improved facility	0	Western	1		2016		3-4	5-10		0
nebbi	ea072	male	1. yes	0. no	3. muslim	1. pos	.81385291	2. Lower quintile	0	1	0	1	0	0	1	1	0	0	0	High	1. Improved	Non-improved facility	1	Northern	1	1	2016		1-2	20-30	2	1
isingiro	ea044	female	0. no	1. yes	2. protestant	0. neg	2.4395351	5. Highest quintile											0	Medium	1. Improved	Non-improved facility	1	Western	0		2016		5-6	5-10		1
kabong	ea120	male	1. yes	0. no		0. neg	1.8993807	1. Lowest quintile	0	0	0	0	0	1	0	0	0	1		High	1. Improved	Non-improved facility	1	Eastern	0	1	2016		1-2	50+	1	0
jinja	ea030	female	0. no	0. no	3. muslim	1. pos	.92770147	4. Higher quintile											1	Medium	1. Improved	Non-improved facility	1	Eastern	0		2016	.79568982	>7	2-4		1
moyo	ea164	female	1. yes		1. catholic	0. neg	.56130099	4. Higher quintile											1	High	1. Improved	Non-improved facility	0	Northern	0	1	2016	.33875823	3-4	20-30	2	1
kibuku	ea113	female	1. yes	0. no	3. muslim	1. pos	.83222681	2. Lower quintile											0	High	1. Improved	Non-improved facility	1	Eastern	0		2016	1.0809388	5-6	2-4		1
bundibugyo	ea132	female	0. no		2. protestant	0. neg	1.409067	3. Middle quintile											0	High	0. Unimproved	Non-improved facility	0	Western	1	1	2016	2.008419	3-4	16-20	2	1
amuria	ea148	female	0. no	0. no	1. catholic	0. neg	.47323781	2. Lower quintile	0	0	0	1	0	0	0	0	0	1	0	Medium	1. Improved	Open Defecation	1	Eastern	0	0	2016	1.6119196	3-4	20-30	2	0
wakiso	ea083	female	0. no	0. no	3. muslim	1. pos	.10494388	5. Highest quintile	0	1	0	0	1	0	0	0	1	0		Medium	1. Improved	Shared Facility	1	Central	0	1	2016	7.0731792	3-4	11-15		1
mbarara	ea158	male	1. yes	0. no	2. protestant	0. neg	.39678076	5. Highest quintile	0	0	0	1	0	0	0	0	0	1		High	1. Improved	Non-improved facility	1	Western	1	1	2016	1.1430885	1-2	16-20		1
mbale	ea080	male	0. no		3. muslim	0. neg	.42381588	2. Lower quintile											0	Medium	1. Improved	Non-improved facility	0	Eastern	0	0	2016	8.2107334	1-2	50+	2	1
sironko	ea127	male	0. no		1. catholic	0. neg	.10262638	4. Higher quintile											0	Low	1. Improved	Non-improved facility	0	Eastern	0	0	2016	9.1406136	1-2	50+	3	0
kween	ea152	male	1. yes		1. catholic	0. neg	.10260347	1. Lowest quintile											0	High	1. Improved	Open Defecation	0	Eastern	0	1	2016	2.0099976	1-2	50+	2	1
ntungamo	ea073	female	0. no		5. sda	0. neg	2.9376845	3. Middle quintile											0	Medium	1. Improved	Non-improved facility	0	Western	0	1	2016	2.1767423	>7	40-50	1	1
ibanda	ea070	female	0. no		1. catholic	0. neg	2.5183909	3. Middle quintile												Low	0. Unimproved	Non-improved facility	0	Western	1	1	2016	.81384009	5-6	20-30	2	1
kamwenge	ea063	male	1. yes		4. pentecostal	0. neg	.2799204	1. Lowest quintile												High	1. Improved	Non-improved facility	0	Western	0	1	2016		1-2	50+	1	0
arua	ea166	male	1. yes	0. no	1. catholic	1. pos	.34074774	1. Lowest quintile	0	1	1	0	0	0	0	0	0	1	1	High	1. Improved	Non-improved facility	1	Northern	0	1	2016	.43021601	5-6	11-15		0
nwoya	ea058	male	0. no	0. no	4. pentecostal	1. pos	1.7555623	3. Middle quintile											0	Medium	1. Improved	Non-improved facility	1	Northern	0		2016	.31940231	5-6	2-4		0
ntungamo	ea157	male	0. no		4. pentecostal	0. neg	.43555981	3. Middle quintile											0	Medium	1. Improved	Non-improved facility	0	Western	0	1	2016	5.2008443	>7	5-10		1
busia	ea116	female	0. no		2. protestant	0. neg	.74642289	5. Highest quintile	0	0	0	0	0	1	0	0	0	1	0	Medium	1. Improved	Improved, not shared facility	1	Eastern	0	1	2016	.50883853	1-2	16-20		0
kiruhura	ea137	male	0. no		2. protestant	0. neg	4.022717	5. Highest quintile												Medium	1. Improved	Improved, not shared facility	0	Western	0	1	2016		>7	40-50	2	0
wakiso	ea169	female	1. yes	0. no	2. protestant	0. neg	.62485427	5. Highest quintile											0	High	1. Improved	Open Defecation	1	Central	0		2016	7.5638199	1-2	2-4		0
rakai	ea068	female	0. no		3. muslim	0. neg	.52474719	3. Middle quintile											0	Medium	0. Unimproved	Non-improved facility	0	Central	0	1	2016	4.8425174	3-4	11-15		1
bududa	ea035	female	0. no		1. catholic	0. neg	.33361277	3. Middle quintile											0	Medium	1. Improved	Non-improved facility	0	Eastern	0		2016	1.7090738	5-6	2-4		0
kasese	ea067	female	0. no		1. catholic	0. neg	1.3077229	3. Middle quintile											0	Medium	1. Improved	Non-improved facility	0	Western	0	0	2016		3-4	20-30	2	0
wakiso	ea111	male	0. no	0. no	1. catholic	0. neg	.5788241	5. Highest quintile	0	0	0	0	0	1	0	0	0	1	0	Medium	1. Improved	Improved, not shared facility	1	Central	0	0	2016	2.3126709	>7	16-20		1
mbale	ea141	female	0. no		2. protestant	0. neg	4.3832021	5. Highest quintile											0	Medium	1. Improved	Shared Facility	0	Eastern	0		2016	8.4466095	5-6	2-4		0
kaliro	ea048	male	1. yes	0. no	3. muslim	0. neg	.50696748	2. Lower quintile	0	0	0	0	0	1	0	0	0	1	1	High	1. Improved	Non-improved facility	1	Eastern	0	1	2016	1.4027884	1-2	30-40	1	1
arua	ea057	female	0. no	0. no	1. catholic	1. pos	.18786108	2. Lower quintile	0	1	1	0	0	0	1	1	0	0	0	High	1. Improved	Non-improved facility	1	Northern	0	1	2016	.40910357	>7	40-50	1	1
lira	ea003	female	0. no		1. catholic	1. pos	.80936408	2. Lower quintile											0	Medium	0. Unimproved	Non-improved facility	0	Northern	0	1	2016	1.18443	5-6	16-20		1
ssembabule	ea128	male	0. no	0. no	1. catholic	1. pos	.26662341	2. Lower quintile	0	0	0	0	0	1	0	0	0	1	0	Medium	0. Unimproved	Non-improved facility	1	Central	0	1	2016	1.6253362	1-2	40-50	2	1
mpigi	ea162	male	0. no			1. pos	.25387797	3. Middle quintile											0	Medium	0. Unimproved	Non-improved facility	0	Central	0	0	2016	1.2688568	3-4	50+	2	1
nwoya	ea104	male	1. yes	1. yes	1. catholic	0. neg	.74335331	1. Lowest quintile	0	0	0	0	0	1	0	0	0	1	0	High	0. Unimproved	Non-improved facility	1	Northern	0	1	2016	5.8669095	1-2	40-50	2	0
kabale	ea087	female	0. no		2. protestant	0. neg	7.9560585	2. Lower quintile											0	Low	0. Unimproved	Non-improved facility	0	Western	1	1	2016	.78808492	1-2	40-50	1	1
kween	ea061	male	0. no		1. catholic	0. neg	.53583181	3. Middle quintile											0	Medium	1. Improved	Non-improved facility	0	Eastern	0	1	2016	1.4809649	5-6	30-40	3	1
kasese	ea139	female	0. no		2. protestant	0. neg	.5477795	5. Highest quintile											0	Low	1. Improved	Shared Facility	0	Western	0	0	2016		3-4	20-30	3	0
serere	ea014	male	0. no		2. protestant	1. pos	.38273415	4. Higher quintile											0	Medium	1. Improved	Non-improved facility	0	Eastern	0	1	2016	1.1941279	3-4	16-20		1
arua	ea166	female	0. no		1. catholic	0. neg	.34074774	1. Lowest quintile											1	High	0. Unimproved	Non-improved facility	0	Northern	0	1	2016		3-4	16-20		0
kasese	ea078	female	0. no		2. protestant	0. neg	.43115443	3. Middle quintile											0	Medium	0. Unimproved	Open Defecation	0	Western	1		2016		3-4	2-4		0
mayuge	ea121	male	0. no	0. no	1. catholic	0. neg	1.4494569	1. Lowest quintile	0	1	0	0	0	0	0	0	0	0	1	High	0. Unimproved	Open Defecation	1	Eastern	0	1	2016	1.2498034	3-4	50+	1	1
gulu	ea005	female	0. no	0. no	1. catholic	0. neg	1.1093727	4. Higher quintile	0	0	0	0	0	1	0	0	0	1	0	Medium	1. Improved	Non-improved facility	1	Northern	0	0	2016	.41734922	1-2	16-20		0
alebtong	ea002	female	0. no		1. catholic	0. neg	.41025251	1. Lowest quintile												Medium	0. Unimproved	Non-improved facility	0	Northern	0		2016	1.1208829	5-6	5-10		1
jinja	ea030	female	0. no	0. no	3. muslim	1. pos	.92770147	4. Higher quintile	0	1	1	0	0	0	0	0	0	1	1	Medium	1. Improved	Improved, not shared facility	1	Eastern	0	0	2016	1.6573095	1-2	20-30	2	1
kibaale	ea094	female	0. no	0. no	4. pentecostal	0. neg	.77564061	4. Higher quintile	0	1	0	0	0	0	0	0	0	1	0	Medium	0. Unimproved	Non-improved facility	1	Western	0	1	2016	1.1575007	3-4	20-30	3	1
lira	ea003	female	0. no		1. catholic	0. neg	.80936408	1. Lowest quintile											0	Medium	1. Improved	Non-improved facility	0	Northern	0		2016	1.8161323	3-4	2-4		1
mubende	ea089	female	0. no		1. catholic	1. pos	1.349484	3. Middle quintile	0	0	0	0	0	1	0	0	0	1	0	Medium	0. Unimproved	Non-improved facility	1	Central	0	1	2016	1.2189857	1-2	16-20	3	1
apac	ea144	female	0. no	0. no	1. catholic	0. neg	.48812008	1. Lowest quintile	0	0	1	1	0	0	1	1	0	0	0	Medium	0. Unimproved	Non-improved facility	1	Northern	1	1	2016	2.0258553	>7	16-20		1
kamwenge	ea156	female	1. yes		2. protestant	0. neg	.99541253	3. Middle quintile												High	1. Improved	Non-improved facility	0	Western	0	1	2016		3-4	30-40	1	0
nakasongola	ea099	male	0. no		6. other	0. neg	.5516699	4. Higher quintile											0	Medium	1. Improved	Shared Facility	0	Central	0	1	2016		1-2	30-40	1	0
kabale	ea065	male	1. yes	0. no	2. protestant	0. neg	2.0645897	5. Highest quintile	0	1	0	0	0	0	0	0	0	1	0	High	0. Unimproved	Improved, not shared facility	1	Western	1	1	2016	7.6604047	5-6	11-15		1
bududa	ea035	female	0. no		6. other	1. pos	.33361277	2. Lower quintile											0	High	1. Improved	Non-improved facility	0	Eastern	0	1	2016	1.6892493	1-2	20-30	2	0
agago	ea045	male	0. no	0. no	2. protestant	0. neg	.32132107	2. Lower quintile	0	0	0	1	0	0	1	1	0	0	1	Medium	1. Improved	Improved, not shared facility	1	Northern	0	1	2016	2.7039781	5-6	16-20	3	1
kampala	ea103	female	0. no	0. no	4. pentecostal	0. neg	.48905531	5. Highest quintile	0	1	0	0	0	0	1	0	0	0	0	Medium	1. Improved	Shared Facility	1	Central	0	0	2016	4.5466604	5-6	16-20	3	1
kayunga	ea028	female	0. no		6. other	0. neg	.30973431	2. Lower quintile											0	High	1. Improved	Non-improved facility	0	Central	0	1	2016	1.2528968	1-2	50+	1	1
tororo	ea155	female	0. no	0. no	1. catholic	0. neg	.88799876	2. Lower quintile	0	0	0	0	1	0	0	0	0	1	0	Medium	1. Improved	Non-improved facility	1	Eastern	0	0	2016	4.5292273	3-4	20-30	3	1
apac	ea150	male	0. no		2. protestant	0. neg	1.6042068	2. Lower quintile											1	Medium	1. Improved	Non-improved facility	0	Northern	0	1	2016	1.7756405	5-6	11-15		1
nebbi	ea020	male	1. yes		1. catholic	0. neg	.44491959	1. Lowest quintile											1	High	1. Improved	Non-improved facility	0	Northern	0		2016	1.0426452	>7	2-4		1
kasese	ea067	male	0. no		2. protestant	0. neg	1.3077229	3. Middle quintile											0	Medium	1. Improved	Non-improved facility	0	Western	0	0	2016		5-6	5-10		0
rukungiri	ea160	female	0. no	0. no	2. protestant	0. neg	.57335323	4. Higher quintile	0	0	0	0	0	1	0	0	0	1	0	High	1. Improved	Improved, not shared facility	1	Western	0	1	2016	1.3912762	5-6	20-30	2	1
kole	ea036	male	0. no		2. protestant	0. neg	.58280301	2. Lower quintile											0	Medium	1. Improved	Non-improved facility	0	Northern	0	0	2016	1.7707412	1-2	50+	2	1
kampala	ea170	female	0. no		3. muslim	0. neg	.88595629	5. Highest quintile												Low	1. Improved	Shared Facility	0	Central	0		2016	5.2405672	>7	2-4		1
amuria	ea148	female	0. no		1. catholic	0. neg	.47323781	2. Lower quintile											0	Medium	1. Improved	Shared Facility	0	Eastern	0	0	2016	2.0635543	>7	30-40	2	0
kanungu	ea052	male	1. yes		2. protestant	0. neg	.75116336	4. Higher quintile												High	1. Improved	Non-improved facility	0	Western	0	1	2016		>7	5-10		1
kiboga	ea027	female	0. no		3. muslim	0. neg	1.8044974	5. Highest quintile											0	Medium	0. Unimproved	Non-improved facility	0	Central	1	1	2016	.90274066	>7	11-15		1
rukungiri	ea160	male	1. yes		1. catholic	0. neg	.57335323	4. Higher quintile											0	High	1. Improved	Improved, not shared facility	0	Western	0	1	2016	.9428218	1-2	11-15		1
mityana	ea093	male	0. no		6. other	0. neg	.42130059	5. Highest quintile											0	Medium	0. Unimproved	Non-improved facility	0	Central	0		2016	7.1015205	1-2	50+	1	1
lira	ea019	male	1. yes	0. no	1. catholic	1. pos	.41205198	2. Lower quintile	0	0	0	0	0	1	0	0	0	0	0	High	1. Improved	Non-improved facility	1	Northern	0	1	2016	8.1963654	1-2	20-30	2	1
katakwi	ea015	male	1. yes		1. catholic	0. neg	1.1278059	1. Lowest quintile	0	0	0	0	0	0	0	0	0	1	0	High	0. Unimproved	Open Defecation	1	Eastern	1	1	2016	2.1336644	5-6	50+	1	1
koboko	ea053	female	1. yes		3. muslim	0. neg	.70053607	1. Lowest quintile											1	High	1. Improved	Non-improved facility	0	Northern	0	1	2016	2.1435199	>7	11-15		1
kibaale	ea075	female	0. no		2. protestant	0. neg	.2756829	5. Highest quintile											0	Medium	0. Unimproved	Non-improved facility	0	Western	1	1	2016	2.1714525	3-4	40-50	1	1
manafwa	ea039	male	0. no	0. no	6. other	0. neg	.13963948	2. Lower quintile	0	1	0	0	0	0	0	0	0	1	0	High	1. Improved	Open Defecation	1	Eastern	0	1	2016		1-2	30-40	2	1
agago	ea105	male	0. no		1. catholic	0. neg	.38271183	1. Lowest quintile											1	Medium	1. Improved	Non-improved facility	0	Northern	0	1	2016	1.0100085	3-4	20-30	2	1
bushenyi	ea082	male	0. no		4. pentecostal	0. neg	1.1803004	4. Higher quintile											0	High	1. Improved	Non-improved facility	0	Western	0	1	2016	1.0743504	5-6	50+	1	1
kibaale	ea075	male	0. no		2. protestant	1. pos	.2756829	1. Lowest quintile	0	0	0	0	0	1	0	0	0	1	0	Medium	0. Unimproved	Non-improved facility	1	Western	1	1	2016	2.8095493	1-2	20-30	2	1
kasese	ea078	male	0. no	0. no	2. protestant	0. neg	.43115443	5. Highest quintile	0	0	0	0	0	1	0	0	0	1	0	Low	1. Improved	Non-improved facility	1	Western	0	1	2016		3-4	50+	3	0
mityana	ea090	male	0. no		1. catholic	0. neg	.28698927	4. Higher quintile											0	Medium	1. Improved	Improved, not shared facility	0	Central	0	1	2016	1.1134508	3-4	5-10		1
manafwa	ea039	male	0. no		2. protestant	0. neg	.13963948	3. Middle quintile											0	High	1. Improved	Non-improved facility	0	Eastern	0	0	2016		1-2	50+	2	1
masaka	ea101	male	0. no		1. catholic	0. neg	.38663337	1. Lowest quintile	0	0	0	0	0	1	0	0	0	1	1	Medium	0. Unimproved	Open Defecation	1	Central	0	1	2016	2.5443323	1-2	16-20		1
yumbe	ea146	male	0. no	0. no	3. muslim	0. neg	1.0383608	1. Lowest quintile											1	Medium	1. Improved	Non-improved facility	1	Northern	0		2016	1.4265589	>7	5-10		1
kumi	ea017	female	1. yes		1. catholic	0. neg	.63605374	1. Lowest quintile											0	High	1. Improved	Non-improved facility	0	Eastern	0	1	2016	1.3452204	3-4	20-30	2	1
koboko	ea098	female	1. yes	0. no	1. catholic	1. pos	.27235785	1. Lowest quintile	0	1	0	1	0	0	0	0	0	1	1	High	1. Improved	Non-improved facility	1	Northern	0	1	2016	4.9902816	5-6	50+	1	1
mityana	ea090	female	0. no		2. protestant	0. neg	.28698927	5. Highest quintile											0	Medium	1. Improved	Shared Facility	0	Central	0	1	2016	1.1012007	>7	20-30	2	1
kabarole	ea119	male	0. no	0. no	2. protestant	0. neg	2.2940335	4. Higher quintile											0	Medium	1. Improved	Non-improved facility	1	Western	1		2016	6.9618139	>7	2-4		1
kabale	ea065	female	0. no	0. no	2. protestant	0. neg	2.0645897	3. Middle quintile	0	1	0	1	0	0	1	1	0	0	0	Medium	1. Improved	Non-improved facility	1	Western	0	1	2016	7.4469934	3-4	20-30	2	1
lira	ea003	female	0. no		4. pentecostal	0. neg	.80936408	2. Lower quintile											0	Medium	1. Improved	Non-improved facility	0	Northern	0		2016	.85079724	>7	5-10		1
kiboga	ea027	male	0. no	0. no	1. catholic	0. neg	1.8044974	2. Lower quintile	0	0	0	0	0	1	0	0	0	1	0	Medium	0. Unimproved	Non-improved facility	1	Central	0	1	2016	1.6841887	1-2	20-30	3	1
rubirizi	ea138	female	0. no		2. protestant	0. neg	1.2381048	4. Higher quintile											0	Medium	1. Improved	Non-improved facility	0	Western	0	1	2016		3-4	20-30	3	1
masindi	ea032	male	0. no	1. yes	2. protestant	0. neg	.93684411	5. Highest quintile	0	1	0	0	0	0	1	0	0	0	0	High	1. Improved	Non-improved facility	1	Western	0	1	2016	3.4930859	1-2	20-30	3	1
kamuli	ea040	male	0. no		2. protestant	0. neg	.27252328	2. Lower quintile											1	Medium	1. Improved	Non-improved facility	0	Eastern	0	0	2016	4.3811908	3-4	30-40	2	1
moroto	ea118	female	1. yes		1. catholic	0. neg	.23136951	1. Lowest quintile											0	High	0. Unimproved	Open Defecation	0	Northern	0	1	2016		1-2	50+	1	0
lamwo	ea059	female	1. yes		2. protestant	1. pos	1.8121935	1. Lowest quintile											0	High	1. Improved	Non-improved facility	0	Northern	0	0	2016	.86013073	3-4	40-50	2	0
zombo	ea012	female	0. no	1. yes	1. catholic	0. neg	1.0222743	1. Lowest quintile	0	1	0	0	0	0	0	1	0	0	0	High	0. Unimproved	Non-improved facility	1	Northern	0	1	2016	.55472404	5-6	50+	1	1
soroti	ea145	male	1. yes	0. no	2. protestant	1. pos	.20937617	1. Lowest quintile	0	1	0	0	0	0	0	0	0	1	0	High	0. Unimproved	Non-improved facility	1	Eastern	1	1	2016	1.5657105	5-6	30-40	2	1
amuria	ea148	female	1. yes		1. catholic	0. neg	.47323781	1. Lowest quintile											0	High	1. Improved	Non-improved facility	0	Eastern	0	1	2016	.84966439	>7	30-40	1	0
manafwa	ea055	male	1. yes		6. other	0. neg	.50502372	2. Lower quintile											0	High	1. Improved	Non-improved facility	0	Eastern	0		2016	.41420868	>7	2-4		1
kyegegwa	ea086	male	0. no	0. no	1. catholic	1. pos	1.2532063	5. Highest quintile											0	Medium	0. Unimproved	Improved, not shared facility	1	Western	0		2016	3.7952271	3-4	2-4		1
alebtong	ea002	female	0. no		1. catholic	0. neg	.41025251	1. Lowest quintile												Medium	0. Unimproved	Non-improved facility	0	Northern	0	1	2016	1.1309004	1-2	50+	2	1
iganga	ea095	male	0. no	0. no	6. other	0. neg	1.3836198	5. Highest quintile	0	1	0	0	0	0	1	0	0	0	1	High	1. Improved	Shared Facility	1	Eastern	0	1	2016	4.9536982	5-6	40-50	2	1
koboko	ea098	male	0. no	0. no	3. muslim	1. pos	.27235785	1. Lowest quintile											1	High	1. Improved	Non-improved facility	1	Northern	1		2016	4.4159856	>7	2-4		1
isingiro	ea044	female	0. no	0. no	1. catholic	0. neg	2.4395351	3. Middle quintile											0	Medium	1. Improved	Non-improved facility	1	Western	0		2016	.86620748	3-4	5-10		1
buhweju	ea056	male	0. no		1. catholic	0. neg	.83370918	3. Middle quintile											0	Medium	0. Unimproved	Non-improved facility	0	Western	0	1	2016	.90892178	>7	16-20		0
amudat	ea062	male	1. yes		2. protestant	1. pos	.57653302	1. Lowest quintile											0	High	1. Improved	Open Defecation	0	Northern	0		2016	1.9560016	5-6	2-4		1
sironko	ea114	female	0. no		3. muslim	0. neg	1.3585526	3. Middle quintile											0	Low	1. Improved	Non-improved facility	0	Eastern	0	1	2016	3.7020226	1-2	50+	1	1
mubende	ea034	male	0. no		2. protestant	0. neg	.28799331	4. Higher quintile											0	Medium	0. Unimproved	Improved, not shared facility	0	Central	0	1	2016	.95704758	3-4	20-30	2	1
isingiro	ea044	male	0. no	0. no	2. protestant	1. pos	2.4395351	4. Higher quintile											0	Medium	1. Improved	Non-improved facility	1	Western	0		2016		3-4	5-10		1
mityana	ea093	female	0. no		1. catholic	0. neg	.42130059	4. Higher quintile											0	Medium	0. Unimproved	Improved, not shared facility	0	Central	0	0	2016	4.020256	>7	5-10		1
mayuge	ea135	female	0. no	0. no	2. protestant	0. neg	1.4789383	5. Highest quintile	0	1	0	0	0	0	0	0	0	1	1	Medium	1. Improved	Shared Facility	1	Eastern	0	0	2016		1-2	20-30	3	1
hoima	ea076	female	0. no		2. protestant	0. neg	.57846773	5. Highest quintile											0	Medium	1. Improved	Improved, not shared facility	0	Western	0	1	2016	2.3719118	3-4	50+	2	1
amuria	ea148	female	0. no		1. catholic	0. neg	.47323781	1. Lowest quintile											0	Medium	1. Improved	Open Defecation	0	Eastern	0	0	2016	1.4711403	1-2	50+	1	0
kabale	ea066	female	0. no		1. catholic	0. neg	1.1185504	3. Middle quintile											0		1. Improved	Non-improved facility	0	Western	0	1	2016		>7	30-40	2	1
rakai	ea068	male	0. no		1. catholic	0. neg	.52474719	3. Middle quintile											0	Medium	1. Improved	Non-improved facility	0	Central	0	0	2016	.87290466	1-2	50+	2	1
mbarara	ea097	male	1. yes		4. pentecostal	0. neg	.50926977	3. Middle quintile												High	1. Improved	Non-improved facility	0	Western	0	1	2016	1.9805124	1-2	20-30	2	1
ntungamo	ea157	female	1. yes		2. protestant	0. neg	.43555981	3. Middle quintile											0	High	0. Unimproved	Non-improved facility	0	Western	1	1	2016	5.1828175	>7	11-15		1
kasese	ea078	male	1. yes		2. protestant	0. neg	.43115443	3. Middle quintile											0	High	0. Unimproved	Non-improved facility	0	Western	1	1	2016		>7	16-20		0
masaka	ea085	male	0. no	0. no	1. catholic	0. neg	.4753637	3. Middle quintile	1	1	0	1	0	0	0	0	1	0	0	Medium	0. Unimproved	Shared Facility	1	Central	1	1	2016	4.2464395	1-2	20-30	3	1
moroto	ea118	male	1. yes		1. catholic	1. pos	.23136951	1. Lowest quintile											0	High	0. Unimproved	Open Defecation	0	Northern	0	1	2016		5-6	40-50	1	0
busia	ea116	male	0. no		6. other	0. neg	.74642289	2. Lower quintile											0	Low	1. Improved	Non-improved facility	0	Eastern	0		2016	.58591443	5-6	5-10		0
kabale	ea065	female	0. no		2. protestant	0. neg	2.0645897	4. Higher quintile											0	Medium	1. Improved	Non-improved facility	0	Western	0		2016	7.8309269	5-6	2-4		1
isingiro	ea079	female	0. no		2. protestant	0. neg	.31957236	5. Highest quintile											1	Medium	1. Improved	Non-improved facility	0	Western	0	0	2016		1-2	40-50	2	0
kween	ea061	female	0. no	0. no	1. catholic	0. neg	.53583181	4. Higher quintile	0	1	0	0	0	0	0	0	0	1	0	Medium	0. Unimproved	Non-improved facility	1	Eastern	0	1	2016	.84910935	3-4	20-30	3	1
kotido	ea131	female	0. no		1. catholic	0. neg	3.2420659	1. Lowest quintile											0	High	1. Improved	Open Defecation	0	Northern	0		2016	1.3796088	3-4	2-4		1
wakiso	ea130	male	0. no	0. no	4. pentecostal	0. neg	.13172057	5. Highest quintile	0	1	0	1	0	0	0	0	1	0	0	Medium	1. Improved	Shared Facility	1	Central	0	0	2016	7.2651691	1-2	30-40	3	0
kyegegwa	ea086	female	1. yes		5. sda	1. pos	1.2532063	2. Lower quintile											0	High	0. Unimproved	Non-improved facility	0	Western	0	1	2016	3.6067376	3-4	5-10		1
rubirizi	ea138	male	0. no	0. no	1. catholic	0. neg	1.2381048	3. Middle quintile	0	0	0	0	0	1	0	0	0	1	0	High	1. Improved	Non-improved facility	1	Western	1	0	2016	.48206979	3-4	20-30	2	1
sironko	ea114	male	0. no		3. muslim	1. pos	1.3585526	2. Lower quintile	0	0	0	0	0	1	0	0	0	1	0	Medium	1. Improved	Non-improved facility	1	Eastern	0	1	2016	2.1020262	>7	11-15		1
nakasongola	ea099	male	0. no	0. no	4. pentecostal	1. pos	.5516699	5. Highest quintile	0	1	1	1	0	0	1	0	0	0	0	Medium	1. Improved	Improved, not shared facility	1	Central	0	1	2016		3-4	30-40	3	0
bulambuli	ea033	female	0. no		2. protestant	0. neg	.13798968	3. Middle quintile											0	Medium	1. Improved	Shared Facility	0	Eastern	0	1	2016	9.7515602	1-2	20-30	2	0
oyam	ea016	male	1. yes		1. catholic	0. neg	.69476521	3. Middle quintile											0	High	1. Improved	Improved, not shared facility	0	Northern	0	1	2016	1.2019064	3-4	5-10		1
gulu	ea005	female	0. no		1. catholic	0. neg	1.1093727	1. Lowest quintile	0	0	0	1	0	0	0	0	0	1	0	Medium	1. Improved	Non-improved facility	1	Northern	0	0	2016	.43639714	1-2	16-20	3	0
gulu	ea005	female	1. yes	1. yes	1. catholic	0. neg	1.1093727	5. Highest quintile	0	1	0	1	0	0	0	0	0	1	0	High	1. Improved	Shared Facility	1	Northern	0	1	2016	.45819139	3-4	40-50	2	0
luwero	ea091	female	0. no	0. no	2. protestant	0. neg	.19224349	3. Middle quintile	0	1	0	0	0	0	1	0	0	0	0	Medium	1. Improved	Non-improved facility	1	Central	0	0	2016	1.9420223	5-6	30-40	3	1
moyo	ea164	female	0. no	1. yes	1. catholic	0. neg	.56130099	4. Higher quintile	0	1	0	1	0	0	0	0	0	0	1	Low	1. Improved	Shared Facility	1	Northern	0	0	2016	.93532872	1-2	50+	2	1
alebtong	ea001	female	1. yes		2. protestant	0. neg	.92195314	1. Lowest quintile											0	High	0. Unimproved	Non-improved facility	0	Northern	0	1	2016	1.1129616	1-2	30-40	2	0
kabong	ea120	female	0. no		1. catholic	0. neg	1.8993807	1. Lowest quintile												Medium	1. Improved	Open Defecation	0	Eastern	0	1	2016		1-2	40-50	1	0
rakai	ea112	female	0. no		1. catholic	0. neg	7.9102573	2. Lower quintile											0	Medium	0. Unimproved	Non-improved facility	0	Central	0	1	2016	1.0451443	1-2	50+	1	1
busia	ea116	male	0. no	0. no	2. protestant	0. neg	.74642289	3. Middle quintile	0	1	0	0	0	0	1	1	0	0	0	Medium	0. Unimproved	Non-improved facility	1	Eastern	0		2016	5.0197425	1-2	30-40	3	0
kyenjojo	ea041	female	0. no		1. catholic	0. neg	2.8452063	4. Higher quintile											0	Medium	0. Unimproved	Non-improved facility	0	Western	1	1	2016	.49756616	5-6	5-10		1
lira	ea003	female	0. no	0. no	1. catholic	0. neg	.80936408	4. Higher quintile	0	0	0	0	1	0	0	0	1	0	0	Medium	1. Improved	Shared Facility	1	Northern	0	0	2016	1.5191038	1-2	50+	2	1
bukwo	ea046	male	1. yes		1. catholic	0. neg	.20995161	1. Lowest quintile											0	High	0. Unimproved	Open Defecation	0	Eastern	1	1	2016	3.0298069	1-2	40-50	2	1
kabale	ea037	female	0. no	1. yes	1. catholic	0. neg	.49356669	5. Highest quintile	0	1	1	1	0	0	1	1	0	0	0	High	1. Improved	Non-improved facility	1	Western	0	1	2016	.40900859	5-6	16-20	3	1
sironko	ea127	female	0. no		5. sda	0. neg	.10262638	3. Middle quintile											0	Medium	1. Improved	Non-improved facility	0	Eastern	0		2016	9.1412315	5-6	5-10		0
mubende	ea034	male	0. no	0. no	1. catholic	0. neg	.28799331	3. Middle quintile	0	1	0	0	0	0	0	0	0	0	0	Medium	0. Unimproved	Non-improved facility	1	Central	0	1	2016	1.2278414	1-2	50+	2	1
luuka	ea031	female	0. no		6. other	0. neg	.45828938	3. Middle quintile											0	High	1. Improved	Shared Facility	0	Eastern	0		2016	3.7632866	>7	5-10		1
namutumba	ea051	female	0. no	0. no	6. other	1. pos	.90048963	4. Higher quintile											0	Medium	1. Improved	Non-improved facility	1	Eastern	0		2016	9.5260992	5-6	5-10		1
kiruhura	ea137	male	1. yes	0. no	4. pentecostal	0. neg	4.022717	3. Middle quintile												High	0. Unimproved	Non-improved facility	1	Western	0		2016		3-4	2-4		0
dokolo	ea011	female	1. yes	0. no	1. catholic	0. neg	.38631862	2. Lower quintile	0	0	0	0	0	1	0	0	0	1	0	High	1. Improved	Non-improved facility	1	Northern	0	1	2016	.87000263	5-6	11-15		1
manafwa	ea055	female	0. no		6. other	0. neg	.50502372	2. Lower quintile											0	High	1. Improved	Shared Facility	0	Eastern	0		2016	.59128469	5-6	2-4		1
oyam	ea013	male	0. no	0. no	1. catholic	0. neg	.32638893	2. Lower quintile	1	0	1	1	0	0	1	1	0	0	0	Medium	1. Improved	Non-improved facility	1	Northern	0	1	2016	.4359189	3-4	20-30	2	1
ngora	ea107	female	0. no		1. catholic	0. neg	.92627186	1. Lowest quintile											0	Medium	1. Improved	Non-improved facility		Eastern	0	0	2016	.58847421	5-6	5-10		1
wakiso	ea169	female	0. no	0. no	1. catholic	0. neg	.62485427	5. Highest quintile	0	0	0	0	0	1	0	0	0	1	0	Low	1. Improved	Improved, not shared facility	1	Central	0	1	2016	7.2467303	5-6	5-10		0
nwoya	ea104	male	0. no	0. no	1. catholic	0. neg	.74335331	1. Lowest quintile	0	1	0	1	0	0	0	0	0	0	0	Medium	1. Improved	Non-improved facility	1	Northern	0	1	2016	5.5607357	3-4	20-30	3	0
mukono	ea042	female	0. no		3. muslim	0. neg	1.1500553	5. Highest quintile	0	1	1	1	0	0	1	1	0	0	0	Low	0. Unimproved	Improved, not shared facility	1	Central	1	1	2016	1.1957202	1-2	20-30	3	1
zombo	ea012	female	0. no	0. no	2. protestant	0. neg	1.0222743	5. Highest quintile	0	0	0	0	0	1	0	0	0	1	0	Low	1. Improved	Improved, not shared facility	1	Northern	0	1	2016	.61041623	3-4	30-40	1	1
ssembabule	ea128	female	0. no		1. catholic	0. neg	.26662341	4. Higher quintile											0	Medium	0. Unimproved	Improved, not shared facility	0	Central	0	0	2016	1.4389765	5-6	5-10		1
lamwo	ea133	male	1. yes	0. no	1. catholic	0. neg	1.266912	1. Lowest quintile	0	1	0	0	0	0	0	0	0	0	0	High	1. Improved	Non-improved facility	1	Northern	1	1	2016	2.1693559	1-2	20-30	2	1
bushenyi	ea082	male	1. yes		1. catholic	0. neg	1.1803004	3. Middle quintile											0	High	1. Improved	Non-improved facility	0	Western	0	1	2016	1.1224421	5-6	20-30	3	1
apac	ea144	female	1. yes		1. catholic	1. pos	.48812008	2. Lower quintile											0	High	0. Unimproved	Non-improved facility	0	Northern	1	1	2016	1.355281	3-4	11-15		1
lamwo	ea059	female	0. no		1. catholic	0. neg	1.8121935	5. Highest quintile											0	Medium	1. Improved	Non-improved facility	0	Northern	0	0	2016	.92231131	>7	16-20	3	0
bushenyi	ea082	female	0. no	0. no	1. catholic	0. neg	1.1803004	3. Middle quintile											0	Medium	0. Unimproved	Non-improved facility	1	Western	0		2016	.68264335	3-4	2-4		1
masaka	ea101	male	1. yes	0. no	2. protestant	0. neg	.38663337	1. Lowest quintile	0	0	0	1	0	0	0	0	0	1	1	High	0. Unimproved	Open Defecation	1	Central	1	1	2016	3.7206519	1-2	20-30	3	1
kitgum	ea106	male	0. no	0. no	2. protestant	0. neg	1.512229	5. Highest quintile	0	1	0	0	0	0	0	0	0	1	0	Medium	1. Improved	Shared Facility	1	Northern	0	1	2016	1.6274294	1-2	30-40	3	0
kayunga	ea136	male	0. no	0. no	3. muslim	0. neg	.65582675	3. Middle quintile	0	0	0	0	0	1	0	0	0	1	0	Medium	1. Improved	Non-improved facility	1	Central	0	1	2016	1.8979695	5-6	20-30	3	1
nakasongola	ea099	female	0. no		2. protestant	0. neg		4. Higher quintile	0	0	0	0	0	0	0	0	0	1	0	Low	1. Improved	Improved, not shared facility	1	Central	0	1	2016		1-2	16-20		0
kalungu	ea109	female	0. no	0. no	2. protestant	0. neg	.41442007	3. Middle quintile	0	0	0	0	0	1	0	0	0	1	0	High	0. Unimproved	Non-improved facility	1	Central	0	0	2016		3-4	50+	1	0
kabong	ea120	female	1. yes		1. catholic	0. neg	1.8993807	1. Lowest quintile												High	1. Improved	Non-improved facility	0	Eastern	0	1	2016		1-2	30-40	1	0
sironko	ea123	male	1. yes		4. pentecostal	1. pos	.30961138	3. Middle quintile											0	High	1. Improved	Non-improved facility	0	Eastern	0		2016	.52545089	>7	2-4		1
kween	ea152	female	1. yes		4. pentecostal	0. neg	.10260347	2. Lower quintile											0	High	1. Improved	Open Defecation	0	Eastern	1	0	2016	1.4081645	>7	40-50	1	1
amolatar	ea004	male	0. no	0. no	2. protestant	1. pos	.69116354	3. Middle quintile	0	1	1	1	0	0	1	1	0	0	0	Medium	1. Improved	Non-improved facility	1	Northern	0	1	2016		1-2	20-30	2	0
kayunga	ea028	female	0. no		1. catholic	0. neg	.30973431	4. Higher quintile	0	0	0	0	0	1	0	0	0	1	0	Medium	1. Improved	Non-improved facility	1	Central	0	1	2016	1.2229347	1-2	50+	1	1
apac	ea150	female	0. no		6. other	1. pos	1.6042068	2. Lower quintile											1	Medium	1. Improved	Non-improved facility	0	Northern	0	1	2016	2.8403859	>7	11-15		1
sironko	ea123	female	0. no		2. protestant	1. pos	.30961138	2. Lower quintile											0	High	1. Improved	Non-improved facility	0	Eastern	0	1	2016	.7504735	3-4	20-30	2	1
kampala	ea153	male	0. no	1. yes	2. protestant	0. neg	.33863333	5. Highest quintile	0	1	0	0	0	0	1	0	0	0	0	Low	1. Improved	Improved, not shared facility	1	Central	0	0	2016	2.0544364	1-2	50+	3	1
moroto	ea118	female	1. yes		1. catholic	0. neg	.23136951	1. Lowest quintile											0	High	0. Unimproved	Open Defecation	0	Northern	0	1	2016		1-2	50+	1	0
nakasongola	ea099	male	0. no		5. sda	0. neg	.5516699	4. Higher quintile	0	0	0	0	0	0	0	0	0	1	0	High	1. Improved	Open Defecation	1	Central	1	1	2016		5-6	16-20	2	0
oyam	ea013	male	1. yes		1. catholic	0. neg	.32638893	2. Lower quintile	0	0	0	1	0	0	0	0	0	0	0	High	1. Improved	Non-improved facility	1	Northern	0	1	2016	.51948977	3-4	40-50	2	1
kiryandongo	ea047	female	0. no		1. catholic	0. neg	1.4286141	2. Lower quintile											0	Medium	1. Improved	Non-improved facility	0	Western	0	1	2016	.90441227	1-2	30-40	2	0
buyende	ea026	female	0. no		1. catholic	0. neg	5.3163781	2. Lower quintile											1	Medium	1. Improved	Non-improved facility	0	Eastern	0	0	2016	.82459557	1-2	50+	2	0
katakwi	ea015	male	1. yes		1. catholic	1. pos	1.1278059	1. Lowest quintile											0	High	1. Improved	Open Defecation	0	Eastern	0	1	2016	1.242468	1-2	30-40	2	1
mityana	ea090	male	0. no	0. no	1. catholic	0. neg	.28698927	5. Highest quintile	0	1	0	1	0	0	0	0	0	0	0	Medium	1. Improved	Shared Facility	1	Central	0	1	2016	.42754811	1-2	20-30	3	1
kamuli	ea040	female	0. no		2. protestant	0. neg	.27252328	4. Higher quintile											1	Medium	1. Improved	Improved, not shared facility	0	Eastern	0	0	2016	4.3534017	1-2	20-30	2	1
kitgum	ea106	male	0. no		6. other	1. pos	1.512229	5. Highest quintile											0	Medium	1. Improved	Shared Facility	0	Northern	0		2016	1.4902248	5-6	2-4		0
mayuge	ea135	female	0. no	0. no	6. other	0. neg	1.4789383	5. Highest quintile	0	1	0	1	0	0	0	0	0	0	1	Medium	1. Improved	Improved, not shared facility	1	Eastern	0	0	2016		1-2	20-30	3	1
yumbe	ea151	male	0. no	0. no	3. muslim	0. neg	.78162152	3. Middle quintile	0	1	0	1	0	0	1	1	0	0	0	Low	1. Improved	Shared Facility	1	Northern	0	1	2016		1-2	20-30	3	0
namutumba	ea051	female	0. no		3. muslim	1. pos	.90048963	3. Middle quintile											0	Medium	1. Improved	Non-improved facility	0	Eastern	0		2016	5.1528049	>7	5-10		1
kamuli	ea025	male	1. yes		1. catholic	0. neg	1.1752951	2. Lower quintile											0	High	1. Improved	Non-improved facility	0	Eastern	0		2016	1.5379188	5-6	5-10		1
bududa	ea035	female	0. no		2. protestant	0. neg	.33361277	2. Lower quintile											0	High	1. Improved	Open Defecation	0	Eastern	0	1	2016	2.5935285	1-2	50+	1	0
kaberamaido	ea008	female	0. no		1. catholic	0. neg	.3978259	2. Lower quintile											0	Medium	1. Improved	Non-improved facility	0	Eastern	0	0	2016	1.2664971	5-6	11-15		1
arua	ea057	female	1. yes	0. no	1. catholic	1. pos	.18786108	1. Lowest quintile											0	High	1. Improved	Non-improved facility		Northern	0	1	2016	.57712275	>7	5-10		1
oyam	ea016	male	1. yes		2. protestant	0. neg	.69476521	2. Lower quintile											0	High	0. Unimproved	Non-improved facility	0	Northern	0		2016	2.0105641	>7	5-10		1
moyo	ea164	female	0. no	0. no	1. catholic	0. neg	.56130099	2. Lower quintile	0	0	0	0	0	1	0	0	0	1	1	Low	1. Improved	Non-improved facility	1	Northern	0	0	2016	.52712965	1-2	50+	1	1
kyenjojo	ea041	female	0. no		2. protestant	0. neg	2.8452063	3. Middle quintile											0	Medium	0. Unimproved	Non-improved facility	0	Western	1	1	2016	2.4158983	>7	30-40	2	1
kampala	ea050	male	0. no		1. catholic	1. pos	.40654507	4. Higher quintile												Medium	1. Improved	Shared Facility	0	Central	0	1	2016	1.3194749	1-2	40-50	2	1
kapchorwa	ea023	female	1. yes	0. no	3. muslim	1. pos	.14506286	4. Higher quintile											0	High	1. Improved	Non-improved facility	1	Eastern	1		2016	.41456914	3-4	5-10		1
kasese	ea067	male	0. no	0. no	2. protestant	0. neg	1.3077229	4. Higher quintile	0	0	0	0	0	1	0	0	0	1	0	Low	1. Improved	Non-improved facility	1	Western	0	1	2016	.94015849	5-6	30-40	3	0
jinja	ea029	female	0. no		3. muslim	1. pos	.80298644	3. Middle quintile											1	High	1. Improved	Shared Facility	0	Eastern	0		2016		3-4	5-10		1
mbarara	ea097	male	1. yes		1. catholic	0. neg	.50926977	4. Higher quintile												High	1. Improved	Non-improved facility	0	Western	0	1	2016	1.0111132	3-4	5-10		1
kyenjojo	ea041	female	0. no		1. catholic	0. neg	2.8452063	1. Lowest quintile											0	High	0. Unimproved	Non-improved facility	0	Western	1	1	2016	1.2091508	1-2	40-50	1	1
isingiro	ea044	female	0. no		3. muslim	0. neg	2.4395351	3. Middle quintile											0	Medium	1. Improved	Non-improved facility	0	Western	0	0	2016	.94852072	3-4	20-30	3	1
wakiso	ea169	male	0. no	0. no	1. catholic	0. neg	.62485427	5. Highest quintile	0	0	1	0	0	0	0	0	0	1	0	High	1. Improved	Shared Facility	1	Central	0	1	2016	7.3803787	5-6	5-10		0
yumbe	ea146	female	0. no	0. no	3. muslim	0. neg	1.0383608	1. Lowest quintile	0	1	0	1	0	0	1	0	0	0	1	Medium	1. Improved	Non-improved facility	1	Northern	0	1	2016	1.3278362	5-6	40-50	1	1
kanungu	ea052	male	0. no		1. catholic	0. neg	.75116336	3. Middle quintile												Medium	1. Improved	Non-improved facility	0	Western	0		2016		3-4	2-4		1
kamwenge	ea156	female	1. yes		1. catholic	0. neg	.99541253	1. Lowest quintile												High	1. Improved	Non-improved facility	0	Western	0	1	2016		3-4	20-30	2	0
apac	ea150	male	0. no	0. no	2. protestant	0. neg	1.6042068	2. Lower quintile	0	0	0	0	0	1	0	0	0	1	1	Medium	1. Improved	Non-improved facility	1	Northern	0	1	2016	1.5838389	>7	11-15		1
kamuli	ea040	male	0. no	0. no	2. protestant	0. neg	.27252328	3. Middle quintile	0	1	0	0	0	0	0	0	0	1	1	Medium	1. Improved	Non-improved facility	1	Eastern	0	1	2016	2.4366884	1-2	20-30	2	1
isingiro	ea079	female	0. no	0. no	2. protestant	0. neg	.31957236	1. Lowest quintile	0	0	0	0	0	0	0	0	0	0	1	Medium	0. Unimproved	Non-improved facility	1	Western	1	1	2016		3-4	30-40	1	0
sironko	ea127	female	0. no		2. protestant	0. neg	.10262638	3. Middle quintile											0	Medium	1. Improved	Non-improved facility	0	Eastern	0	1	2016	9.1749096	3-4	30-40	3	0
mayuge	ea135	male	0. no	0. no	6. other	0. neg	1.4789383	4. Higher quintile											1	Medium	1. Improved	Improved, not shared facility	1	Eastern	0		2016		1-2	5-10		1
mpigi	ea162	female	0. no	0. no	1. catholic	0. neg	.25387797	5. Highest quintile	0	0	0	1	0	0	0	0	0	1	0	Medium	1. Improved	Non-improved facility	1	Central	0	0	2016	1.1979469	3-4	16-20	2	1
masaka	ea101	male	0. no		1. catholic	0. neg	.38663337	3. Middle quintile											1	Medium	0. Unimproved	Non-improved facility	0	Central	0		2016	4.212399	3-4	2-4		1
arua	ea057	female	0. no		1. catholic	0. neg	.18786108	1. Lowest quintile											0	High	0. Unimproved	Non-improved facility	0	Northern	0	1	2016	.34666511	1-2	40-50	1	1
budaka	ea038	male	0. no	0. no	3. muslim	0. neg	.63151985	5. Highest quintile	0	0	0	0	1	0	0	0	0	1		Medium	1. Improved	Shared Facility	1	Eastern	0		2016	.86379796	1-2	50+	2	1
zombo	ea012	female	0. no	0. no	2. protestant	0. neg	1.0222743	1. Lowest quintile	0	1	0	0	0	0	0	0	1	0	0	Low	1. Improved	Non-improved facility	1	Northern	0	1	2016	.91591787	3-4	50+	1	1
oyam	ea013	female	0. no		1. catholic	1. pos	.32638893	1. Lowest quintile	0	1	0	0	0	0	0	0	0	1	0	High	0. Unimproved	Non-improved facility	1	Northern	0	1	2016	1.2251824	3-4	50+	2	1
mbarara	ea097	male	0. no		4. pentecostal	0. neg	.50926977	4. Higher quintile												Medium	1. Improved	Non-improved facility	0	Western	0	1	2016	2.0015867	1-2	50+	1	1
ngora	ea107	male	0. no	0. no	1. catholic	0. neg	.92627186	1. Lowest quintile	0	0	0	0	0	1	0	0	0	1	0	Low	1. Improved	Non-improved facility	1	Eastern	0	1	2016	1.0940568	>7	50+	2	1
nakasongola	ea099	male	0. no		4. pentecostal	0. neg	.5516699	2. Lower quintile											0	Medium	0. Unimproved	Non-improved facility	1	Central	1		2016		>7	5-10		0
mbale	ea141	male	0. no	0. no	3. muslim	0. neg	4.3832021	5. Highest quintile	0	0	0	0	0	1	0	0	0	1	0	Medium	1. Improved	Non-improved facility	1	Eastern	0	1	2016	8.421154	1-2	20-30	2	0
soroti	ea145	male	1. yes	0. no	4. pentecostal	0. neg	.20937617	1. Lowest quintile											0	High	1. Improved	Open Defecation	1	Eastern	1		2016	1.8632556	5-6	2-4		1
kayunga	ea122	male	0. no	0. no	1. catholic	0. neg	1.0505427	5. Highest quintile	0	0	0	0	0	0	0	0	0	0	0	Medium	1. Improved	Shared Facility	1	Central	0	0	2016	8.40592	1-2	20-30	3	0
luwero	ea091	male	0. no	0. no	1. catholic	0. neg	.19224349	3. Middle quintile	0	1	0	0	0	0	0	0	0	1	0	Medium	0. Unimproved	Improved, not shared facility	1	Central	0	0	2016	2.3837147	1-2	30-40	3	1
kiryandongo	ea047	male	0. no		3. muslim	1. pos	1.4286141	2. Lower quintile	0	1	0	1	0	0	0	0	0	1	0	Medium	1. Improved	Non-improved facility	1	Western	1	1	2016	1.0368297	1-2	20-30	3	0
masindi	ea032	male	0. no	1. yes	1. catholic	0. neg	.93684411	5. Highest quintile	0	0	0	0	0	1	0	0	0	1	0	Low		Non-improved facility	1	Western	0	1	2016	3.3444233	1-2	30-40	2	1
mukono	ea042	female	0. no	0. no	6. other	1. pos	1.1500553	2. Lower quintile	1	1	0	0	0	0	0	0	0	1	0	Medium	0. Unimproved	Non-improved facility	1	Central	1	1	2016	1.0991017	3-4	30-40	1	1
rukungiri	ea160	female	0. no		2. protestant	1. pos	.57335323	3. Middle quintile											0	Low	0. Unimproved	Non-improved facility	0	Western	0	1	2016		>7	5-10		1
rukungiri	ea022	male	1. yes		1. catholic	0. neg	1.5931433	2. Lower quintile											0	High	0. Unimproved	Non-improved facility	0	Western	0		2016	1.1824436	>7	2-4		1
mayuge	ea135	male	0. no	0. no	1. catholic	1. pos	1.4789383	4. Higher quintile											1	Medium	1. Improved	Shared Facility	1	Eastern	0		2016	.86647755	5-6	2-4		1
tororo	ea155	female	0. no		2. protestant	0. neg	.88799876	2. Lower quintile											0	Medium	1. Improved	Non-improved facility	0	Eastern	0	0	2016	8.4571409	1-2	50+	1	1
arua	ea057	male	1. yes		1. catholic	1. pos	.18786108	1. Lowest quintile											0	High	0. Unimproved	Non-improved facility	0	Northern	0	1	2016		5-6	5-10		1
jinja	ea030	female	0. no		2. protestant	0. neg	.92770147	5. Highest quintile											1	Medium	1. Improved	Non-improved facility	0	Eastern	0	0	2016	1.2487262	1-2	50+	1	1
ntungamo	ea157	female	0. no		2. protestant	0. neg	.43555981	4. Higher quintile											0	Low	1. Improved	Non-improved facility	0	Western	0	1	2016	9.5100946	>7	5-10		1
lamwo	ea059	female	0. no		1. catholic	0. neg	1.8121935	4. Higher quintile											0	Medium	1. Improved	Non-improved facility	0	Northern	0		2016	1.1377473	5-6	5-10		0
oyam	ea013	male	0. no	0. no	2. protestant	0. neg	.32638893	1. Lowest quintile	0	1	0	0	0	0	0	0	0	0	0	Medium	0. Unimproved	Non-improved facility	1	Northern	0	1	2016	.96275014	1-2	30-40	2	1
mbale	ea141	male	0. no		1. catholic	0. neg	4.3832021	4. Higher quintile	0	0	0	0	1	0	0	0	0	1	0	Medium	1. Improved	Non-improved facility	1	Eastern	0	1	2016	8.3089523	1-2	16-20		0
masaka	ea085	male	1. yes	0. no	1. catholic	1. pos	.4753637	2. Lower quintile	1	1	0	0	0	0	0	0	0	1	0	High	0. Unimproved	Non-improved facility	1	Central	1	1	2016	4.2252827	1-2	20-30	2	1
kanungu	ea024	female	0. no		2. protestant	0. neg	.41283274	4. Higher quintile											0	Medium	0. Unimproved	Non-improved facility	0	Western	0	1	2016	.84271884	1-2	11-15		1
kabarole	ea077	female	0. no		1. catholic	0. neg	.3991214	4. Higher quintile											0	Medium	0. Unimproved	Non-improved facility	0	Western	1	0	2016	.34424993	1-2	50+	2	1
manafwa	ea039	female	0. no	0. no	6. other	0. neg	.13963948	3. Middle quintile	1	0	1	0	0	0	0	0	0	1	0	Medium	1. Improved	Improved, not shared facility	1	Eastern	0	1	2016		>7	30-40	3	1
kabale	ea066	male	0. no	0. no	2. protestant	0. neg	1.1185504	3. Middle quintile	0	0	1	0	0	0	0	0	0	1	0	Medium	1. Improved	Non-improved facility	1	Western	0	0	2016	.588063	5-6	50+	1	1
mukono	ea021	female	0. no		2. protestant	0. neg	.65045434	4. Higher quintile											0	Medium	1. Improved	Improved, not shared facility	0	Central	0	1	2016	1.5118219	3-4	30-40	2	1
masaka	ea085	female	0. no		2. protestant	1. pos	.4753637	4. Higher quintile	1	0	0	0	0	0	0	0	0	1	0	Medium	0. Unimproved	Open Defecation	1	Central	1	1	2016	4.1794796	1-2	30-40	1	1
mbale	ea141	female	0. no		6. other	0. neg	4.3832021	4. Higher quintile											0	Medium	1. Improved	Shared Facility	0	Eastern	0		2016	8.3931055	>7	5-10		0
sheema	ea142	female	0. no		2. protestant	0. neg	.63952637	3. Middle quintile											0	Medium	1. Improved	Non-improved facility	0	Western	1	1	2016	1.0828269	3-4	50+	1	1
mbale	ea110	female	0. no	0. no	2. protestant	0. neg	.21739942	3. Middle quintile											0	High	1. Improved	Non-improved facility	1	Eastern	0		2016	.10047203	5-6	5-10		1
kiryandongo	ea047	male	1. yes	0. no	1. catholic	0. neg	1.4286141	1. Lowest quintile	0	0	0	0	0	0	0	0	1	0	0	High	1. Improved	Non-improved facility	1	Western	0	1	2016	1.1136918	1-2	16-20	2	0
namayingo	ea165	female	0. no		1. catholic	1. pos	.73461604	4. Higher quintile	0	0	0	0	0	1	0	0	0	1	1	Low	0. Unimproved	Shared Facility	1	Eastern	1	1	2016		5-6	30-40	2	1
mbarara	ea158	male	0. no	1. yes	2. protestant	0. neg	.39678076	4. Higher quintile	0	0	0	1	0	0	0	0	0	1		Low	0. Unimproved	Non-improved facility	1	Western	1	1	2016	1.3516603	5-6	11-15		1
wakiso	ea111	male	0. no	0. no	1. catholic	0. neg		5. Highest quintile	0	0	0	0	0	1	0	0	0	1	0	Medium	1. Improved	Shared Facility	1	Central	0	1	2016	2.4192927	3-4	20-30	3	1
ntungamo	ea157	female	0. no		2. protestant	0. neg	.43555981	3. Middle quintile											0	Medium	1. Improved	Non-improved facility	0	Western	0	1	2016	5.2619958	5-6	11-15		1
apac	ea150	female	1. yes		5. sda	0. neg	1.6042068	1. Lowest quintile											1	High	1. Improved	Non-improved facility	0	Northern	0	1	2016	2.4561651	3-4	16-20		1
serere	ea014	female	0. no		1. catholic	0. neg	.38273415	2. Lower quintile											0	Medium	1. Improved	Non-improved facility	0	Eastern	0	1	2016	1.5411479	>7	5-10		1
amudat	ea062	female	1. yes		2. protestant	0. neg	.57653302	1. Lowest quintile											0	High	1. Improved	Open Defecation	0	Northern	0	1	2016	1.3692726	1-2	11-15		1
gulu	ea005	male	0. no		1. catholic	1. pos	1.1093727	1. Lowest quintile	0	0	0	0	0	1	0	0	0	1	0	High	1. Improved	Non-improved facility	1	Northern	0	1	2016	.41012585	3-4	30-40	3	0
bulambuli	ea033	female	0. no		2. protestant	1. pos	.13798968	2. Lower quintile											0	Low	0. Unimproved	Non-improved facility	0	Eastern	0	1	2016	5.0501409	3-4	16-20		0
buvuma	ea069	male	1. yes	0. no	3. muslim	1. pos	.28866461	2. Lower quintile	0	0	0	0	0	1	0	0	0	1	0	High	1. Improved	Shared Facility	1	Central	1	1	2016	.32626063	1-2	20-30	2	1
mukono	ea021	male	0. no		1. catholic	0. neg	.65045434	3. Middle quintile											0	Medium	1. Improved	Non-improved facility	0	Central	0	0	2016	1.0849782	5-6	11-15		1
kyenjojo	ea041	male	0. no		1. catholic	0. neg	2.8452063	1. Lowest quintile	0	0	0	0	0	1	0	0	0	1	0	High	1. Improved	Non-improved facility	1	Western	0	1	2016	1.242871	1-2	30-40	1	1
mpigi	ea162	female	0. no		1. catholic	0. neg	.25387797	4. Higher quintile											0	Low	0. Unimproved	Non-improved facility	0	Central	0	0	2016	1.2991034	3-4	50+	1	1
kaberamaido	ea008	male	0. no		1. catholic	0. neg	.3978259	1. Lowest quintile											0	Medium	1. Improved	Non-improved facility	1	Eastern	1		2016	1.3665336	>7	5-10		1
buikwe	ea124	female	0. no		6. other	0. neg	.96795261	5. Highest quintile											0	Low	1. Improved	Improved, not shared facility	0	Central	0	1	2016	9.48773	1-2	16-20	3	0
agago	ea105	female	0. no		1. catholic	0. neg	.38271183	2. Lower quintile											1	High	1. Improved	Shared Facility	0	Northern	0	1	2016	1.0098389	5-6	20-30	2	1
yumbe	ea146	male	0. no		3. muslim	1. pos	1.0383608	1. Lowest quintile											1	Medium	1. Improved	Non-improved facility	0	Northern	0	1	2016	1.4273496	5-6	11-15		1
soroti	ea145	female	1. yes		2. protestant	1. pos	.20937617	5. Highest quintile	0	0	0	0	0	1	0	0	0	1	0	High	1. Improved	Improved, not shared facility	1	Eastern	0	1	2016	1.8993437	1-2	40-50	2	1
kampala	ea153	male	0. no	0. no	3. muslim	0. neg	.33863333	5. Highest quintile	0	0	0	0	0	1	0	0	0	1	0	Medium	1. Improved	Non-improved facility	1	Central	0	0	2016	2.5177066	1-2	40-50	3	1
mubende	ea100	male	0. no		1. catholic	0. neg	.42351413	5. Highest quintile											0	High	1. Improved	Improved, not shared facility	0	Central	0	1	2016	1.85729	>7	5-10		1
buvuma	ea069	male	0. no	0. no	2. protestant	1. pos	.28866461	2. Lower quintile	0	0	0	0	0	1	0	0	0	1	0	High	1. Improved	Shared Facility	1	Central	1	1	2016	.32769293	5-6	20-30	2	1
lira	ea003	female	0. no	0. no	1. catholic	0. neg	.80936408	5. Highest quintile											0	Medium	0. Unimproved	Non-improved facility	1	Northern	0		2016	1.3135115	5-6	2-4		1
kampala	ea050	male	0. no		3. muslim	1. pos	.40654507	4. Higher quintile												Medium	1. Improved	Non-improved facility	0	Central	0	0	2016	1.3253925	1-2	40-50	2	1
kayunga	ea028	female	1. yes		2. protestant	0. neg	.30973431	5. Highest quintile	0	0	0	0	0	1	0	0	0	1	0	High	1. Improved	Shared Facility	1	Central	0	1	2016	1.2384897	>7	11-15		1
lamwo	ea133	male	0. no	0. no	1. catholic	0. neg	1.266912	1. Lowest quintile											0	Medium	1. Improved	Open Defecation	1	Northern	1		2016	1.7953086	5-6	2-4		1
buyende	ea026	female	0. no		1. catholic	0. neg	5.3163781	4. Higher quintile											1	Medium	1. Improved	Non-improved facility	0	Eastern	0		2016	9.8458128	1-2	5-10		0
lamwo	ea133	female	0. no	0. no	1. catholic	0. neg	1.266912	1. Lowest quintile	0	0	0	0	0	0	0	0	0	0	0	Medium	1. Improved	Non-improved facility	1	Northern	1	1	2016	1.6532065	3-4	16-20		1
tororo	ea155	female	0. no	0. no	4. pentecostal	0. neg	.88799876	3. Middle quintile	0	0	0	0	0	1	0	0	0	1	0	Medium	1. Improved	Non-improved facility	1	Eastern	0	1	2016	4.5585833	1-2	50+	1	1
moyo	ea164	female	0. no	0. no	1. catholic	0. neg	.56130099	4. Higher quintile	0	1	0	1	0	0	1	1	0	0	1	Medium	1. Improved	Non-improved facility	1	Northern	0	1	2016		3-4	16-20		1
kampala	ea154	male	0. no	0. no	3. muslim	0. neg	.23710051	3. Middle quintile	0	0	0	0	0	0	0	0	1	0	0	Low	1. Improved	Non-improved facility	1	Central	0	0	2016	1.0487553	3-4	16-20		1
ntungamo	ea073	female	0. no	0. no	1. catholic	0. neg	2.9376845	3. Middle quintile	0	1	0	1	1	0	1	0	0	0	0	Medium	0. Unimproved	Non-improved facility	1	Western	1	1	2016	1.2438701	3-4	20-30	3	1
wakiso	ea088	male	0. no	0. no	3. muslim	0. neg		5. Highest quintile	0	0	0	0	0	1	0	0	0	1		Medium	1. Improved	Non-improved facility	1	Central	0	0	2016	1.1449671	3-4	20-30	3	1
oyam	ea016	male	1. yes	0. no	2. protestant	0. neg	.69476521	2. Lower quintile											0	High	1. Improved	Non-improved facility	1	Northern	0		2016	.87989831	>7	5-10		1
kasese	ea139	female	1. yes		3. muslim	0. neg	.5477795	4. Higher quintile											0	High	1. Improved	Non-improved facility	0	Western	0	1	2016		1-2	50+	1	0
jinja	ea029	female	0. no		3. muslim	1. pos	.80298644	5. Highest quintile											1	Medium	1. Improved	Improved, not shared facility	0	Eastern	0		2016		5-6	2-4		1
kasese	ea067	female	0. no	0. no	2. protestant	0. neg	1.3077229	4. Higher quintile											0	Low	1. Improved	Non-improved facility	1	Western	0		2016		3-4	5-10		0
rubirizi	ea138	female	0. no	0. no	1. catholic	0. neg	1.2381048	4. Higher quintile											0	High	1. Improved	Non-improved facility	1	Western	0		2016	.75583899	3-4	5-10		1
koboko	ea098	male	1. yes		3. muslim	1. pos	.27235785	2. Lower quintile											1	High	1. Improved	Non-improved facility	0	Northern	0	1	2016	4.8131437	1-2	20-30	2	1
soroti	ea145	female	0. no	0. no	1. catholic	1. pos	.20937617	1. Lowest quintile	0	0	0	1	0	0	0	0	0	1	0	Medium	0. Unimproved	Open Defecation	1	Eastern	1	0	2016	1.4947633	>7	30-40	2	1
busia	ea116	female	0. no	0. no	2. protestant	0. neg	.74642289	5. Highest quintile	0	1	1	0	0	0	0	0	0	0	0	Low	1. Improved	Improved, not shared facility	1	Eastern	0	0	2016	.51872504	1-2	40-50	1	0
butambala	ea064	male	0. no		1. catholic	0. neg	.86473948	4. Higher quintile												Medium	1. Improved	Shared Facility	0	Central	0	0	2016	2.4230692	1-2	16-20	2	1
kabale	ea065	female	0. no		1. catholic	0. neg	2.0645897	2. Lower quintile											0	Medium	0. Unimproved	Non-improved facility	0	Western	0	1	2016	7.726006	1-2	50+	2	1
kasese	ea139	female	0. no		1. catholic	1. pos	.5477795	5. Highest quintile											0	Medium	1. Improved	Shared Facility	0	Western	0	0	2016		3-4	20-30	2	0
arua	ea166	female	0. no	1. yes	1. catholic	1. pos	.34074774	3. Middle quintile	0	1	0	0	0	0	0	0	0	0	1	High	0. Unimproved	Non-improved facility	1	Northern	0	1	2016		1-2	20-30	2	0
oyam	ea013	female	0. no	0. no	2. protestant	1. pos	.32638893	4. Higher quintile	0	0	0	0	0	0	0	0	0	0	0	High	1. Improved	Non-improved facility	1	Northern	0	1	2016	.51861048	3-4	20-30	3	1
buyende	ea026	male	0. no		2. protestant	0. neg	5.3163781	3. Middle quintile	0	0	0	0	0	1	0	0	0	1	1	Medium	1. Improved	Non-improved facility	1	Eastern	0	1	2016		5-6	30-40	2	0
tororo	ea155	female	0. no	0. no	2. protestant	0. neg	.88799876	1. Lowest quintile	1	0	0	0	0	0	1	0	0	0	0	High	1. Improved	Non-improved facility	1	Eastern	0	1	2016	4.5815272	>7	30-40	2	1
rakai	ea112	female	0. no		1. catholic	0. neg	7.9102573	3. Middle quintile											0	Medium	0. Unimproved	Non-improved facility	0	Central	0	1	2016	1.1543537	3-4	20-30	2	1
masindi	ea074	male	0. no		1. catholic	0. neg	1.1146967	3. Middle quintile											0	Medium	1. Improved	Non-improved facility	0	Western	0	1	2016	1.9182975	5-6	11-15		1
busia	ea163	male	0. no		2. protestant	1. pos	.53990322	2. Lower quintile	0	0	0	0	0	1	0	0	0	1	0	High	0. Unimproved	Non-improved facility	1	Eastern	0	1	2016	9.8092852	>7	5-10		1
kayunga	ea136	male	0. no	0. no	1. catholic	0. neg	.65582675	5. Highest quintile	0	0	0	0	0	1	0	0	0	1	0	Low	1. Improved	Non-improved facility	1	Central	0	0	2016	1.0550777	1-2	20-30	3	1
kayunga	ea122	male	0. no		6. other	1. pos	1.0505427	4. Higher quintile											0	Low	1. Improved	Shared Facility	0	Central	0		2016	8.3187275	1-2	2-4		0
namayingo	ea165	female	0. no		1. catholic	0. neg	.73461604	4. Higher quintile											1	High	0. Unimproved	Shared Facility		Eastern	1		2016		5-6	2-4		1
pallisa	ea009	male	0. no	0. no	2. protestant	0. neg	1.4601899	1. Lowest quintile	0	0	0	0	0	1	0	0	0	0	0	Medium	0. Unimproved	Non-improved facility	1	Eastern	0	0	2016	1.0550108	>7	30-40	2	1
buyende	ea026	female	0. no	0. no	2. protestant	0. neg	5.3163781	4. Higher quintile	0	0	0	0	0	1	0	0	0	1	1	Medium	1. Improved	Non-improved facility	1	Eastern	0	1	2016	9.3454781	>7	11-15		0
wakiso	ea111	female	0. no		1. catholic	1. pos	.5788241	5. Highest quintile											0	Low	1. Improved	Improved, not shared facility	0	Central	0	1	2016	2.2995541	5-6	16-20		1
rukungiri	ea160	female	0. no		1. catholic	0. neg		2. Lower quintile											0	High	1. Improved	Non-improved facility	0	Western	0	1	2016	.39148551	3-4	50+	2	1
wakiso	ea054	female	0. no	0. no	1. catholic	0. neg	1.1300341	5. Highest quintile	0	0	0	0	0	1	0	0	0	1	0	Medium	1. Improved	Shared Facility	1	Central	0	1	2016	8.8260679	1-2	20-30	2	1
mayuge	ea121	female	0. no	0. no	3. muslim	0. neg	1.4494569	2. Lower quintile	0	1	0	0	0	0	0	0	0	0	1	Medium	0. Unimproved	Open Defecation	1	Eastern	0	1	2016	1.0738796	1-2	50+	2	1
mityana	ea093	male	0. no	0. no	1. catholic	0. neg	.42130059	3. Middle quintile	0	0	0	0	0	1	0	0	0	1	0	Medium	1. Improved	Non-improved facility	1	Central	0	0	2016	2.1548605	1-2	40-50	2	1
ibanda	ea070	female	0. no	0. no	1. catholic	1. pos	2.5183909	4. Higher quintile	0	1	0	0	0	0	0	0	0	0		Low	0. Unimproved	Non-improved facility	1	Western	1	1	2016	.84258997	1-2	20-30	3	1
iganga	ea095	male	0. no		3. muslim	0. neg	1.3836198	4. Higher quintile											1	Medium	1. Improved	Non-improved facility	0	Eastern	0	1	2016	4.9411359	5-6	30-40	3	1
buyende	ea026	female	0. no		2. protestant	0. neg	5.3163781	5. Highest quintile											1	High	1. Improved	Non-improved facility	0	Eastern	0	1	2016	9.6328802	>7	5-10		0
yumbe	ea151	male	0. no	0. no	3. muslim	1. pos	.78162152	2. Lower quintile											0	Low	1. Improved	Non-improved facility	1	Northern	0		2016		3-4	5-10		0
arua	ea057	male	0. no		1. catholic	0. neg	.18786108	1. Lowest quintile											0	High	0. Unimproved	Non-improved facility	0	Northern	0	1	2016	.42991364	3-4	11-15		1
nebbi	ea020	female	1. yes	0. no	6. other	1. pos		1. Lowest quintile	0	1	0	0	0	0	0	0	0	1	1	High	0. Unimproved	Non-improved facility	1	Northern	1	1	2016	.61231029	5-6	20-30	2	1
sironko	ea114	female	1. yes		3. muslim	1. pos	1.3585526	3. Middle quintile											0	High	1. Improved	Non-improved facility	0	Eastern	0	1	2016	2.015924	>7	5-10		1
kotido	ea131	male	0. no		1. catholic	0. neg	3.2420659	1. Lowest quintile											0	Medium	1. Improved	Open Defecation	0	Northern	0		2016	1.5977672	>7	2-4		1
mubende	ea100	female	0. no	0. no	1. catholic	0. neg	.42351413	4. Higher quintile	0	0	0	0	0	1	0	0	0	1	0	Medium	1. Improved	Non-improved facility	1	Central	0	1	2016	1.9183522	3-4	30-40	2	1
mityana	ea090	male	0. no		2. protestant	0. neg	.28698927	4. Higher quintile											0	High	1. Improved	Shared Facility	0	Central	0		2016	.43503848	5-6	5-10		1
bududa	ea129	male	0. no		2. protestant	0. neg	.41440588	3. Middle quintile											0	High	1. Improved	Non-improved facility	0	Eastern	0	1	2016	2.0999975	3-4	50+	2	0
manafwa	ea039	female	0. no	0. no	2. protestant	0. neg	.13963948	4. Higher quintile											0	Medium	1. Improved	Open Defecation	1	Eastern	0		2016	.39614418	3-4	5-10		1
kyegegwa	ea086	female	0. no	0. no	1. catholic	0. neg	1.2532063	4. Higher quintile											0	Medium	0. Unimproved	Improved, not shared facility	1	Western	0		2016	3.7757833	3-4	5-10		1
sheema	ea142	female	0. no		2. protestant	0. neg	.63952637	4. Higher quintile											0	Low	1. Improved	Non-improved facility	0	Western	0	0	2016	1.0838494	1-2	16-20	2	1
oyam	ea013	male	0. no	0. no	2. protestant	0. neg	.32638893	2. Lower quintile	0	1	1	1	0	0	1	0	0	0	0	Low	1. Improved	Non-improved facility	1	Northern	0	1	2016	.82524592	3-4	50+	2	1
mpigi	ea162	female	0. no	0. no	1. catholic	1. pos	.25387797	4. Higher quintile	0	0	0	0	0	1	0	0	0	1	0	Medium	1. Improved	Non-improved facility	1	Central	0	1	2016	1.2351661	1-2	30-40	3	1
koboko	ea098	female	1. yes		1. catholic	1. pos	.27235785	2. Lower quintile											1	High	1. Improved	Non-improved facility	0	Northern	0	1	2016	5.4101076	5-6	5-10		1
mbale	ea080	male	0. no	0. no	3. muslim	1. pos	.42381588	3. Middle quintile	0	0	0	0	0	1	0	0	0	1	0	Medium	1. Improved	Non-improved facility	1	Eastern	0	1	2016	8.311017	3-4	20-30	3	1
masaka	ea101	female	0. no	0. no	1. catholic	0. neg	.38663337	2. Lower quintile	0	1	0	0	0	0	0	0	0	1	1	Medium	0. Unimproved	Open Defecation	1	Central	1	1	2016	3.9134047	1-2	20-30	3	1
alebtong	ea001	female	0. no		2. protestant	0. neg	.92195314	1. Lowest quintile											0	Low	0. Unimproved	Non-improved facility	0	Northern	0	1	2016	1.1627321	3-4	20-30	2	0
iganga	ea095	female	0. no	0. no	2. protestant	0. neg	1.3836198	4. Higher quintile	0	0	0	0	0	1	0	0	0	1	1	Medium	1. Improved	Non-improved facility	1	Eastern	0	0	2016	4.9467392	3-4	11-15		1
agago	ea045	female	0. no	0. no	1. catholic	0. neg	.32132107	1. Lowest quintile	0	0	0	1	0	0	1	0	0	0	1	Low	1. Improved	Shared Facility	1	Northern	0	1	2016	1.6963465	3-4	16-20		1
mbale	ea110	male	0. no		6. other	0. neg	.21739942	2. Lower quintile	0	0	0	0	0	1	0	0	0	1	0	High	1. Improved	Non-improved facility	1	Eastern	0	1	2016	8.3147812	1-2	30-40	2	1
kaliro	ea048	female	1. yes		3. muslim	0. neg	.50696748	3. Middle quintile											1	High	1. Improved	Non-improved facility	0	Eastern	0		2016	.85726303	>7	5-10		1
amudat	ea062	female	1. yes		2. protestant	0. neg	.57653302	1. Lowest quintile											0	High	1. Improved	Open Defecation	0	Northern	0	1	2016	1.7444392	1-2	50+	1	1
kampala	ea153	male	0. no		2. protestant	0. neg	.33863333	5. Highest quintile											0	Medium	1. Improved	Shared Facility	0	Central	0	0	2016	2.4683971	3-4	40-50	3	1
mubende	ea034	male	0. no		1. catholic	0. neg	.28799331	4. Higher quintile											0	High	0. Unimproved	Non-improved facility	0	Central	0	0	2016	1.2469496	3-4	5-10		1
kibaale	ea075	male	1. yes		1. catholic	1. pos	.2756829	4. Higher quintile											0	High	0. Unimproved	Non-improved facility	0	Western	1	1	2016	1.5483918	1-2	40-50	2	1
maracha	ea108	male	0. no	0. no	1. catholic	0. neg	.16281658	1. Lowest quintile	0	0	0	0	0	1	0	0	0	1	0	High	0. Unimproved	Non-improved facility	1	Northern	0	1	2016	1.1302271	5-6	11-15		1
mbarara	ea097	male	0. no	0. no	4. pentecostal	0. neg	.50926977	5. Highest quintile	0	0	0	1	0	0	0	0	0	1		Medium	1. Improved	Non-improved facility	1	Western	0	1	2016	1.0489975	3-4	50+	3	1
nwoya	ea104	male	0. no	0. no	1. catholic	0. neg	.74335331	1. Lowest quintile											0	Medium	0. Unimproved	Non-improved facility	1	Northern	0		2016	5.7033544	3-4	2-4		0
oyam	ea018	male	1. yes		1. catholic	0. neg	1.4751327	2. Lower quintile											0	High	0. Unimproved	Non-improved facility	0	Northern	0	1	2016	1.0507786	3-4	11-15		1
lyantonde	ea117	female	0. no		4. pentecostal	0. neg	.69389021	1. Lowest quintile											0	Medium	0. Unimproved	Non-improved facility	0	Central	1	1	2016	2.4278042	>7	40-50	1	1
kotido	ea131	male	0. no		1. catholic	1. pos	3.2420659	1. Lowest quintile											0	Medium	1. Improved	Open Defecation	0	Northern	0		2016	1.3614661	3-4	2-4		1
alebtong	ea002	female	0. no		1. catholic	1. pos	.41025251	1. Lowest quintile												High	1. Improved	Non-improved facility	0	Northern	0		2016	1.167425	5-6	5-10		1
kasese	ea139	male	1. yes		2. protestant	1. pos	.5477795	5. Highest quintile											0	High	1. Improved	Non-improved facility	0	Western	0	1	2016		1-2	30-40	2	0
buhweju	ea056	male	0. no		1. catholic	0. neg	.83370918	2. Lower quintile											0	Medium	0. Unimproved	Non-improved facility	0	Western	0	1	2016	.97176123	1-2	20-30	2	0
kaberamaido	ea008	male	0. no	0. no	4. pentecostal	0. neg	.3978259	3. Middle quintile											0	Medium	1. Improved	Non-improved facility	1	Eastern	0		2016	1.4564356	>7	5-10		1
buvuma	ea069	female	0. no		1. catholic	1. pos	.28866461	1. Lowest quintile											0	Medium	1. Improved	Non-improved facility	1	Central	1		2016	.31853616	3-4	2-4		1
kitgum	ea106	male	0. no	0. no	1. catholic	0. neg	1.512229	3. Middle quintile	0	1	1	1	0	0	0	0	0	1	0	Medium	1. Improved	Shared Facility	1	Northern	0	1	2016	1.5154442	5-6	50+	3	0
wakiso	ea111	female	0. no		1. catholic	0. neg	.5788241	5. Highest quintile											0	Low	1. Improved	Shared Facility	0	Central	0	0	2016	2.3151753	3-4	20-30	2	1
nakasongola	ea099	female	0. no		5. sda	1. pos	.5516699	1. Lowest quintile											0	Low	0. Unimproved	Non-improved facility	0	Central	1		2016		3-4	5-10		0
luwero	ea091	female	0. no	0. no	1. catholic	0. neg	.19224349	4. Higher quintile	0	0	0	0	0	1	0	0	0	1	0	Medium	1. Improved	Improved, not shared facility	1	Central	0	1	2016	1.8930875	1-2	40-50	2	1
dokolo	ea011	female	0. no	0. no	4. pentecostal	1. pos	.38631862	2. Lower quintile	0	1	1	1	0	0	1	0	0	0	0	Medium	1. Improved	Open Defecation	1	Northern	0	1	2016	.39860377	5-6	30-40	2	1
zombo	ea167	female	1. yes		1. catholic	0. neg	.15705112	1. Lowest quintile											0	High	1. Improved	Non-improved facility	0	Northern	0	1	2016	.28963143	1-2	50+	2	1
soroti	ea145	female	1. yes		2. protestant	1. pos	.20937617	2. Lower quintile											0	High	1. Improved	Non-improved facility	0	Eastern	0	1	2016	.97622544	>7	20-30	2	1
busia	ea116	male	0. no	0. no	3. muslim	0. neg		4. Higher quintile	0	0	0	0	0	1	0	0	0	1	0	Medium	0. Unimproved	Non-improved facility	1	Eastern	0	0	2016	.54450381	3-4	20-30	1	0
kaliro	ea048	male	0. no		3. muslim	0. neg	.50696748	2. Lower quintile											1	Medium	1. Improved	Non-improved facility	0	Eastern	0	0	2016	.39705265	>7	11-15		1
bushenyi	ea082	male	0. no		6. other	0. neg	1.1803004	4. Higher quintile											0	Medium	1. Improved	Non-improved facility	0	Western	0	1	2016	.85894078	>7	40-50	1	1
mityana	ea090	male	0. no		1. catholic	0. neg	.28698927	5. Highest quintile	0	1	0	1	0	0	0	0	0	1	0	Medium	1. Improved	Improved, not shared facility	1	Central	0	0	2016	1.0739572	1-2	30-40	2	1
kamuli	ea025	male	0. no	0. no	5. sda	0. neg	1.1752951	4. Higher quintile	0	0	0	0	0	1	0	0	0	1	0	Medium	1. Improved	Non-improved facility	1	Eastern	0	1	2016	1.1615525	>7	11-15		1
kapchorwa	ea023	female	0. no	0. no	3. muslim	0. neg	.14506286	4. Higher quintile	0	0	0	0	0	1	0	0	0	1	0	Medium	1. Improved	Non-improved facility	1	Eastern	1	1	2016	4.8874922	5-6	16-20		1
bulambuli	ea033	male	0. no	0. no	2. protestant	0. neg	.13798968	2. Lower quintile	0	1	0	0	0	0	0	0	1	0	0	High	0. Unimproved	Non-improved facility	1	Eastern	0	1	2016	9.847311	5-6	16-20		0
butaleja	ea126	female	0. no		3. muslim	0. neg	.49633583	2. Lower quintile											1	Low	1. Improved	Non-improved facility	0	Eastern	0	0	2016	.46263233	1-2	50+	1	1
kampala	ea153	male	0. no		1. catholic	0. neg	.33863333	5. Highest quintile											0	Medium	1. Improved	Non-improved facility	0	Central	0	1	2016	2.4352682	3-4	20-30	3	1
arua	ea149	male	0. no	0. no	3. muslim	1. pos	.80224597	1. Lowest quintile	0	1	0	1	0	0	1	0	0	0	1	High	1. Improved	Non-improved facility	1	Northern	0	1	2016		5-6	5-10		0
amolatar	ea004	male	1. yes	0. no	1. catholic	0. neg	.69116354	2. Lower quintile	0	0	0	1	1	0	1	1	0	0	0	High	1. Improved	Non-improved facility	1	Northern	0	1	2016		5-6	20-30	3	0
mayuge	ea135	male	1. yes	0. no	3. muslim	1. pos	1.4789383	4. Higher quintile	0	1	0	1	0	0	0	0	0	1	1	High	1. Improved	Shared Facility	1	Eastern	0	1	2016	.59286124	1-2	20-30	3	1
masindi	ea074	female	0. no		4. pentecostal	0. neg	1.1146967	1. Lowest quintile											0	Low	1. Improved	Non-improved facility	0	Western	0	1	2016	1.760067	>7	30-40	2	1
kabale	ea037	male	0. no	0. no	1. catholic	0. neg	.49356669	4. Higher quintile	0	1	1	0	0	0	0	0	1	0	0	High	1. Improved	Non-improved facility	1	Western	0	1	2016	.43203354	5-6	16-20		1
nakaseke	ea115	male	0. no		4. pentecostal	1. pos	.42624682	3. Middle quintile											0	High	0. Unimproved	Non-improved facility	0	Central	0	0	2016	2.0479763	>7	20-30	2	1
kabong	ea120	female	0. no		1. catholic	0. neg	1.8993807	1. Lowest quintile												Medium	1. Improved	Open Defecation	0	Eastern	0	1	2016		3-4	30-40	2	0
amuru	ea010	male	0. no		1. catholic	0. neg	.57826024	1. Lowest quintile	0	0	0	1	0	0	0	0	0	1	0	High	0. Unimproved	Non-improved facility	1	Northern	0	1	2016		>7	30-40	2	0
dokolo	ea011	female	0. no	0. no	1. catholic	0. neg	.38631862	2. Lower quintile	0	1	0	0	0	0	0	0	0	1	0	Medium	1. Improved	Open Defecation	1	Northern	0	1	2016	.43398061	3-4	16-20		1
nakapiripirit	ea007	male	1. yes	1. yes	1. catholic	1. pos	1.7120019	1. Lowest quintile	0	1	0	0	0	0	1	0	0	0	0	High	1. Improved	Open Defecation	1	Northern	0	1	2016	1.0727551	3-4	50+	1	1
wakiso	ea088	female	0. no		3. muslim	0. neg	3.0153606	5. Highest quintile												Low	1. Improved	Improved, not shared facility	0	Central	0		2016	.90671581	5-6	2-4		1
kibaale	ea094	male	0. no	1. yes	4. pentecostal	0. neg	.77564061	2. Lower quintile	0	0	0	0	0	1	0	0	0	1	0	Medium	0. Unimproved	Open Defecation	1	Western	0	1	2016	1.1199164	>7	5-10		1
kamwenge	ea063	male	1. yes	0. no	3. muslim	0. neg	.2799204	4. Higher quintile	0	0	0	0	0	1	0	0	0	1		High	1. Improved	Improved, not shared facility	1	Western	0	0	2016		>7	20-30	2	0
buvuma	ea069	male	0. no	0. no	2. protestant	1. pos	.28866461	2. Lower quintile	0	1	0	1	0	0	1	0	0	0	0	Medium	0. Unimproved	Shared Facility	1	Central	1	1	2016	.30303496	1-2	50+	2	1
kumi	ea017	male	1. yes		4. pentecostal	1. pos	.63605374	3. Middle quintile											0	High	1. Improved	Non-improved facility	0	Eastern	0	1	2016		5-6	5-10		1
oyam	ea018	female	0. no	0. no	1. catholic	1. pos	1.4751327	2. Lower quintile	0	0	0	0	0	1	0	0	1	0	0	Medium	1. Improved	Improved, not shared facility	1	Northern	0	1	2016	1.3781707	1-2	20-30	3	1
mbale	ea080	female	0. no		3. muslim	0. neg	.42381588	4. Higher quintile											0	Medium	1. Improved	Non-improved facility	0	Eastern	0	0	2016	5.999558	5-6	11-15		1
mbarara	ea158	male	1. yes		2. protestant	0. neg	.39678076	2. Lower quintile												High	0. Unimproved	Non-improved facility	0	Western	1	1	2016	1.0800542	5-6	30-40	2	1
kasese	ea139	male	0. no		1. catholic	1. pos	.5477795	5. Highest quintile											0	Medium	1. Improved	Non-improved facility	0	Western	0	0	2016		1-2	30-40	2	0
masaka	ea101	female	0. no	0. no	1. catholic	0. neg	.38663337	4. Higher quintile	0	0	0	0	0	1	0	0	0	1	1	Medium	0. Unimproved	Open Defecation	1	Central	1	1	2016	3.7010498	1-2	40-50	3	1
mukono	ea021	male	0. no		3. muslim	0. neg	.65045434	3. Middle quintile											0	Medium	1. Improved	Non-improved facility	0	Central	0	0	2016	1.6106685	>7	11-15		1
arua	ea147	female	0. no	1. yes	3. muslim	1. pos	1.8689445	5. Highest quintile											0	Medium	1. Improved	Shared Facility	1	Northern	0		2016	1.1903796	>7	5-10		0
mityana	ea168	female	0. no		1. catholic	0. neg	1.4115279	5. Highest quintile	0	0	0	1	0	0	0	0	0	0	0	Low	1. Improved	Non-improved facility	1	Central	0	0	2016	7.3442726	1-2	20-30	3	1
nwoya	ea104	female	0. no		1. catholic	0. neg	.74335331	1. Lowest quintile											0	Medium	0. Unimproved	Non-improved facility	0	Northern	0	1	2016	6.1959772	3-4	11-15		0
kabale	ea037	male	0. no	1. yes	1. catholic	1. pos	.49356669	5. Highest quintile	0	1	0	0	0	0	1	1	0	0	0	High	1. Improved	Non-improved facility	1	Western	1	1	2016	8.0906496	1-2	16-20		1
nebbi	ea072	female	1. yes		2. protestant	1. pos	.81385291	1. Lowest quintile											0	High	1. Improved	Non-improved facility	0	Northern	1	1	2016	.35200331	3-4	20-30	2	1
dokolo	ea011	female	0. no	0. no	2. protestant	0. neg	.38631862	1. Lowest quintile	0	0	0	0	0	1	0	0	0	1	0	Medium	1. Improved	Non-improved facility	1	Northern	0	1	2016	1.0519866	1-2	50+	1	1
iganga	ea095	female	0. no	0. no	3. muslim	0. neg	1.3836198	5. Highest quintile	0	0	0	0	0	1	0	0	0	1	1	Medium	1. Improved	Non-improved facility	1	Eastern	0	0	2016	5.0776491	5-6	11-15		1
kibaale	ea075	female	0. no	0. no	4. pentecostal	0. neg	.2756829	3. Middle quintile	0	1	0	0	0	0	0	0	0	0	0	Medium	0. Unimproved	Open Defecation	1	Western	1	1	2016	1.4184779	>7	40-50	2	1
butambala	ea064	female	0. no		1. catholic	0. neg	.86473948	3. Middle quintile												Medium	1. Improved	Non-improved facility	0	Central	0	0	2016	2.5795245	1-2	30-40	1	1
mbarara	ea158	female	0. no		2. protestant	0. neg	.39678076	5. Highest quintile												Low	0. Unimproved	Non-improved facility	0	Western	0	0	2016	1.0935967	3-4	50+	2	1
buvuma	ea069	female	0. no		2. protestant	0. neg	.28866461	2. Lower quintile	0	0	0	0	0	0	0	0	1	0	0	Medium	1. Improved	Non-improved facility	1	Central	1	1	2016	.28233549	3-4	11-15		1
mbale	ea141	female	0. no	0. no	1. catholic	0. neg	4.3832021	5. Highest quintile	0	0	0	0	0	1	0	0	0	1	0	Low	1. Improved	Non-improved facility	1	Eastern	0	0	2016	8.4650736	3-4	5-10		0
oyam	ea016	male	0. no	0. no	2. protestant	1. pos	.69476521	1. Lowest quintile	0	1	1	0	0	0	1	1	0	0	0	Medium	0. Unimproved	Non-improved facility	1	Northern	0	1	2016	1.1193888	5-6	11-15		1
yumbe	ea146	female	0. no		3. muslim	0. neg	1.0383608	4. Higher quintile											1	Low	1. Improved	Non-improved facility	0	Northern	0		2016	1.3538173	5-6	2-4		1
lira	ea003	female	1. yes		1. catholic	0. neg	.80936408	1. Lowest quintile											0	High	1. Improved	Open Defecation	0	Northern	0	1	2016	2.1457698	1-2	30-40	1	1
kabale	ea087	male	1. yes	0. no	2. protestant	1. pos	7.9560585	4. Higher quintile	0	0	0	0	0	1	0	0	0	1	0	High	1. Improved	Non-improved facility	1	Western	0	1	2016		>7	11-15		1
manafwa	ea039	female	0. no		2. protestant	0. neg	.13963948	3. Middle quintile											0	High	1. Improved	Open Defecation	0	Eastern	0	1	2016		>7	11-15		1
kabarole	ea119	female	0. no	0. no	1. catholic	0. neg	2.2940335	2. Lower quintile											0	Medium	1. Improved	Non-improved facility	1	Western	0		2016	7.3628879	5-6	5-10		1
budaka	ea038	male	0. no		2. protestant	0. neg	.63151985	5. Highest quintile												Medium	0. Unimproved	Improved, not shared facility	0	Eastern	0	1	2016	.89641172	1-2	20-30	3	1
wakiso	ea169	male	0. no	0. no	2. protestant	0. neg	.62485427	5. Highest quintile	0	1	1	0	0	0	0	0	0	1	0	High	1. Improved	Improved, not shared facility	1	Central	0	1	2016	7.236979	5-6	5-10		0
oyam	ea018	male	0. no		1. catholic	0. neg	1.4751327	1. Lowest quintile											0	High	0. Unimproved	Open Defecation	0	Northern	0	1	2016	1.5863014	>7	5-10		1
mbale	ea110	male	0. no	0. no	3. muslim	0. neg	.21739942	3. Middle quintile											0	High	1. Improved	Non-improved facility	1	Eastern	0		2016	.44130024	5-6	5-10		1
sironko	ea127	female	0. no	0. no	1. catholic	0. neg	.10262638	3. Middle quintile	0	0	1	0	0	0	0	0	0	0	0	Medium	1. Improved	Non-improved facility	1	Eastern	0	1	2016	9.1714001	5-6	11-15		0
bukwo	ea046	male	1. yes		1. catholic	0. neg	.20995161	1. Lowest quintile											0	High	0. Unimproved	Non-improved facility	0	Eastern	1		2016	3.133893	3-4	2-4		1
butambala	ea064	female	0. no	1. yes	1. catholic	0. neg	.86473948	5. Highest quintile	0	1	0	0	0	0	1	0	0	0		Low	1. Improved	Shared Facility	1	Central	0	1	2016	2.5308585	1-2	20-30	3	1
kibaale	ea075	male	0. no		4. pentecostal	0. neg	.2756829	5. Highest quintile											0	Medium	0. Unimproved	Non-improved facility	0	Western	1		2016	1.8808584	>7	2-4		1
mbale	ea141	female	0. no	0. no	3. muslim	0. neg	4.3832021	4. Higher quintile	0	0	0	1	0	0	0	0	0	1	0	Medium	1. Improved	Non-improved facility	1	Eastern	0	0	2016	8.2855453	1-2	16-20		0
masaka	ea101	male	0. no	0. no	2. protestant	0. neg	.38663337	1. Lowest quintile	0	0	0	1	0	0	0	0	0	1	1	High	0. Unimproved	Open Defecation	1	Central	1	1	2016	3.4804888	1-2	40-50	2	1
kween	ea061	female	0. no	0. no	2. protestant	0. neg	.53583181	2. Lower quintile											0	Low	1. Improved	Non-improved facility	1	Eastern	0		2016	1.3065084	3-4	2-4		1
hoima	ea159	male	1. yes	0. no	1. catholic	0. neg	.88787609	2. Lower quintile	0	1	0	0	0	0	0	1	0	0	0	High	0. Unimproved	Non-improved facility	1	Western	0	1	2016	2.3729317	1-2	20-30	2	1
kasese	ea067	male	0. no	0. no	1. catholic	0. neg	1.3077229	3. Middle quintile	1	0	0	0	0	0	0	0	0	1	0	High	1. Improved	Non-improved facility	1	Western	0	0	2016		3-4	30-40	2	0
kabale	ea037	female	0. no		1. catholic	0. neg	.49356669	3. Middle quintile											0	Medium	1. Improved	Non-improved facility	0	Western	0	1	2016	.82558572	>7	30-40	1	1
apac	ea144	female	0. no	0. no	2. protestant	0. neg	.48812008	4. Higher quintile	0	1	0	0	0	0	1	0	0	0	0	High	0. Unimproved	Non-improved facility	1	Northern	0	1	2016	.91049582	>7	30-40	2	1
wakiso	ea169	male	0. no		3. muslim	0. neg	.62485427	4. Higher quintile											0	Medium	0. Unimproved	Shared Facility	0	Central	0		2016	7.3283348	1-2	2-4		0
mukono	ea042	male	0. no		5. sda	0. neg	1.1500553	4. Higher quintile											0	Medium	0. Unimproved	Improved, not shared facility	0	Central	1	1	2016		1-2	50+	2	1
mbarara	ea097	male	1. yes	0. no	2. protestant	0. neg	.50926977	4. Higher quintile												High	1. Improved	Non-improved facility	1	Western	1		2016	1.0717667	3-4	5-10		1
amolatar	ea004	male	1. yes		1. catholic	1. pos	.69116354	2. Lower quintile											0	High	1. Improved	Non-improved facility	0	Northern	0	1	2016		>7	11-15		0
mbale	ea110	female	0. no	0. no	4. pentecostal	0. neg	.21739942	4. Higher quintile	0	0	0	0	0	1	1	0	0	0	0	Medium	1. Improved	Non-improved facility	1	Eastern	0	1	2016	8.0743971	3-4	16-20	3	1
tororo	ea155	female	0. no		2. protestant	0. neg	.88799876	3. Middle quintile											0	Medium	1. Improved	Non-improved facility	0	Eastern	0	0	2016	8.4785252	>7	5-10		1
kanungu	ea052	female	1. yes		1. catholic	1. pos	.75116336	3. Middle quintile												High	1. Improved	Non-improved facility	0	Western	0	1	2016	1.0641528	5-6	20-30	2	1
budaka	ea038	male	0. no		1. catholic	0. neg	.63151985	4. Higher quintile	0	1	0	0	0	0	0	0	0	1		High	1. Improved	Shared Facility	1	Eastern	0	1	2016	1.0404325	1-2	20-30	3	1
lyantonde	ea117	female	0. no	0. no	2. protestant	0. neg	.69389021	2. Lower quintile	0	1	0	0	0	0	0	0	0	0	0	High	0. Unimproved	Non-improved facility	1	Central	1	0	2016	3.8671308	5-6	20-30	2	1
namayingo	ea165	female	0. no	1. yes	4. pentecostal	1. pos	.73461604	3. Middle quintile	0	1	0	0	0	0	0	0	0	1	1	High	0. Unimproved		1	Eastern	1	1	2016		5-6	50+	2	0
nwoya	ea104	male	0. no	0. no	1. catholic	1. pos	.74335331	2. Lower quintile	0	0	0	1	0	0	0	0	0	1	0	Medium	0. Unimproved	Non-improved facility	1	Northern	0		2016	5.5520802	3-4	30-40	2	0
tororo	ea143	male	1. yes		1. catholic	0. neg	.80356181	2. Lower quintile											0	High	0. Unimproved	Non-improved facility	0	Eastern	0	1	2016		3-4	20-30	3	1
rukungiri	ea160	male	0. no		2. protestant	0. neg		4. Higher quintile											0	High	0. Unimproved	Non-improved facility	0	Western	0	1	2016	.83886182	3-4	50+	2	1
buyende	ea026	female	0. no		6. other	0. neg	5.3163781	4. Higher quintile											1	Medium	1. Improved	Non-improved facility	0	Eastern	0	1	2016	9.2500648	>7	11-15		0
agago	ea105	female	1. yes		1. catholic	0. neg	.38271183	1. Lowest quintile											1	High	0. Unimproved	Shared Facility	0	Northern	0	1	2016	.58183199	>7	5-10		0
kaberamaido	ea008	male	1. yes		1. catholic	0. neg	.3978259	2. Lower quintile	0	0	1	1	0	0	0	0	0	1	0	High	1. Improved	Improved, not shared facility	1	Eastern	0	1	2016	1.3257143	>7	11-15		1
kumi	ea017	male	0. no	0. no	4. pentecostal	0. neg	.63605374	2. Lower quintile	0	1	0	0	0	0	0	0	0	1	0	Medium	1. Improved	Non-improved facility	1	Eastern	0	1	2016	1.4709172	>7	20-30	3	1
mityana	ea093	male	0. no	0. no	1. catholic	1. pos	.42130059	3. Middle quintile											0	Medium	0. Unimproved	Improved, not shared facility	1	Central	0		2016	1.7116975	5-6	5-10		1
iganga	ea095	male	0. no		6. other	0. neg	1.3836198	1. Lowest quintile											1	Medium	1. Improved	Non-improved facility	0	Eastern	0	1	2016	4.9412513	>7	5-10		1
kamwenge	ea156	female	0. no	0. no	1. catholic	0. neg	.99541253	3. Middle quintile	1	0	1	1	0	0	1	1	0	0		Low	1. Improved	Shared Facility	1	Western	0	0	2016		3-4	16-20		0
koboko	ea098	female	0. no	0. no	3. muslim	1. pos	.27235785	1. Lowest quintile	0	0	0	0	0	1	0	0	0	1	1	Low	1. Improved	Non-improved facility	1	Northern	0	1	2016	4.8224015	3-4	16-20	2	1
kibaale	ea094	male	0. no	0. no	2. protestant	0. neg	.77564061	4. Higher quintile	0	0	0	0	0	1	0	0	0	1	0	Medium	1. Improved	Non-improved facility	1	Western	0	1	2016	1.0358622	3-4	20-30	2	1
mbale	ea110	female	0. no		6. other	1. pos	.21739942	4. Higher quintile											0	Medium	1. Improved	Non-improved facility	0	Eastern	1	1	2016	8.3233891	3-4	30-40	3	1
kabarole	ea119	male	0. no	0. no	2. protestant	0. neg	2.2940335	5. Highest quintile	0	0	0	0	0	1	0	0	0	1	0	Medium	0. Unimproved	Improved, not shared facility	1	Western	0	0	2016	6.6679792	>7	30-40	3	1
arua	ea147	female	0. no	0. no	3. muslim	1. pos	1.8689445	3. Middle quintile	0	0	1	1	0	0	0	0	0	0	0	Medium	1. Improved	Shared Facility	1	Northern	0	0	2016	1.1247849	3-4	11-15		0
ssembabule	ea128	male	0. no		2. protestant	1. pos	.26662341	4. Higher quintile											0	Low	0. Unimproved	Non-improved facility	0	Central	0		2016	1.2633727	5-6	5-10		1
apac	ea144	male	0. no	0. no	1. catholic	1. pos	.48812008	1. Lowest quintile	0	1	1	1	0	0	1	0	0	0	0	Medium	0. Unimproved	Non-improved facility	1	Northern	1	1	2016	1.1775688	1-2	20-30	2	1
kampala	ea050	male	0. no		3. muslim	0. neg	.40654507	3. Middle quintile												High	0. Unimproved	Shared Facility	0	Central	0	1	2016	1.2906682	1-2	20-30	3	1
hoima	ea159	male	0. no	0. no	1. catholic	1. pos	.88787609	1. Lowest quintile	0	1	0	1	1	0	1	0	0	0	0	High	0. Unimproved	Non-improved facility	1	Western	0	1	2016	2.2959654	>7	16-20		1
kabale	ea065	female	0. no		2. protestant	0. neg	2.0645897	5. Highest quintile											0	Medium	1. Improved	Non-improved facility	0	Western	0	1	2016	7.5505505	3-4	20-30	2	1
wakiso	ea054	male	0. no	0. no	1. catholic	0. neg	1.1300341	5. Highest quintile	1	0	1	1	0	0	0	0	0	1	0	Low	1. Improved	Shared Facility	1	Central	0	1	2016	9.0446119	1-2	20-30	3	1
kasese	ea139	male	0. no	0. no	2. protestant	0. neg	.5477795	5. Highest quintile	0	0	0	0	0	1	0	0	0	1	0	Low	1. Improved	Shared Facility	1	Western	0	0	2016		3-4	11-15		0
nakaseke	ea115	male	0. no		1. catholic	0. neg	.42624682	3. Middle quintile											0	Medium	1. Improved	Non-improved facility	0	Central	0	1	2016	1.8438368	3-4	30-40	2	1
mukono	ea021	male	0. no		1. catholic	0. neg	.65045434	4. Higher quintile											0	Medium	1. Improved	Non-improved facility	0	Central	0	0	2016	1.1748563	5-6	40-50	2	1
iganga	ea095	female	1. yes	0. no	6. other	1. pos	1.3836198	4. Higher quintile	0	0	0	0	0	1	0	0	0	1	1	High	1. Improved	Non-improved facility	1	Eastern	0	0	2016	4.9263449	3-4	16-20	2	1
maracha	ea108	female	0. no		1. catholic	0. neg	.16281658	1. Lowest quintile	0	1	0	1	0	0	0	0	0	1	0	Medium	1. Improved	Non-improved facility	1	Northern	0	1	2016	.47395244	5-6	20-30	2	1
ntungamo	ea073	female	0. no		2. protestant	0. neg	2.9376845	2. Lower quintile											0	Medium	1. Improved	Non-improved facility	0	Western	0	1	2016	.46214098	1-2	50+	1	1
nwoya	ea058	male	0. no	0. no	1. catholic	0. neg	1.7555623	2. Lower quintile	0	1	0	1	0	0	0	0	0	1	0	Medium	1. Improved	Non-improved facility	1	Northern	0	1	2016	.57581162	1-2	20-30	3	0
kibaale	ea094	female	0. no	1. yes	1. catholic	0. neg	.77564061	3. Middle quintile	0	0	0	0	0	1	0	0	0	1	0	Low	0. Unimproved	Open Defecation	1	Western	0	0	2016	1.1356719	1-2	50+	1	1
kamuli	ea040	male	0. no	0. no	3. muslim	0. neg		3. Middle quintile	0	0	0	0	0	0	0	0	0	1	1	High	1. Improved	Non-improved facility	1	Eastern	0	1	2016	4.327558	3-4	30-40	3	1
kampala	ea170	male	0. no		2. protestant	0. neg	.88595629	5. Highest quintile												Low	1. Improved	Shared Facility	0	Central	0	1	2016	5.2674541	3-4	20-30	2	1
alebtong	ea002	female	0. no		1. catholic	0. neg	.41025251	2. Lower quintile												Medium	0. Unimproved	Non-improved facility	0	Northern	0		2016	1.0860864	>7	2-4		1
kyegegwa	ea086	male	0. no	0. no	1. catholic	0. neg	1.2532063	4. Higher quintile	0	0	0	0	0	1	0	0	0	1	0	High	0. Unimproved	Non-improved facility	1	Western	0	1	2016	3.5901208	3-4	20-30	2	1
sironko	ea114	male	1. yes		3. muslim	1. pos	1.3585526	4. Higher quintile	0	0	0	0	0	1	0	0	0	1	0	High	1. Improved	Non-improved facility	1	Eastern	0	1	2016	2.1078913	>7	16-20		1
zombo	ea167	male	1. yes		1. catholic	0. neg	.15705112	2. Lower quintile											0	High	1. Improved	Non-improved facility	0	Northern	1	1	2016	.31664118	>7	5-10		1
wakiso	ea083	female	0. no	0. no	3. muslim	1. pos	.10494388	5. Highest quintile	0	1	0	0	0	0	0	0	0	1		High	1. Improved	Improved, not shared facility	1	Central	0	1	2016	7.0549073	3-4	16-20		1
ntungamo	ea157	female	1. yes		2. protestant	0. neg	.43555981	3. Middle quintile											0	High	1. Improved	Non-improved facility	0	Western	1	1	2016	.51053482	3-4	40-50	2	1
kabale	ea087	female	0. no		2. protestant	0. neg	7.9560585	5. Highest quintile											0	Medium	1. Improved	Non-improved facility	0	Western	0	1	2016	.60805684	3-4	20-30	2	1
nakapiripirit	ea007	female	1. yes	0. no	1. catholic	1. pos	1.7120019	1. Lowest quintile											0	High	1. Improved	Open Defecation	1	Northern	0		2016	1.1699756	5-6	5-10		1
mayuge	ea135	female	0. no	0. no	6. other	0. neg	1.4789383	3. Middle quintile	0	0	0	0	0	0	0	0	0	1	1	Medium	1. Improved	Non-improved facility	1	Eastern	0		2016	.55823451	5-6	16-20		1
yumbe	ea151	female	0. no	1. yes	3. muslim	0. neg	.78162152	2. Lower quintile	1	0	0	0	0	0	0	1	0	0	0	Low	1. Improved	Shared Facility	1	Northern	0	1	2016		>7	20-30	1	0
kamwenge	ea156	female	0. no		1. catholic	0. neg	.99541253	3. Middle quintile												Low	1. Improved	Non-improved facility	0	Western	0	1	2016		1-2	11-15		0
zombo	ea012	female	0. no	0. no	2. protestant	0. neg	1.0222743	2. Lower quintile	0	0	0	0	0	1	0	0	0	1	0	Low	0. Unimproved	Non-improved facility	1	Northern	0	0	2016	.4835102	1-2	50+	1	1
kabong	ea120	female	1. yes		1. catholic	0. neg	1.8993807	1. Lowest quintile												High	1. Improved	Open Defecation	0	Eastern	0	1	2016		>7	20-30	1	0
mukono	ea021	male	0. no		2. protestant	0. neg	.65045434	1. Lowest quintile											0	Medium	1. Improved	Non-improved facility	0	Central	0	0	2016	1.4021744	1-2	40-50	2	1
mityana	ea093	female	0. no		1. catholic	0. neg	.42130059	2. Lower quintile											0	Medium		Non-improved facility	0	Central	0	0	2016	4.2638588	1-2	50+	1	1
moroto	ea118	male	1. yes		1. catholic	1. pos	.23136951	1. Lowest quintile											0	High	0. Unimproved	Open Defecation	0	Northern	0		2016		3-4	2-4		0
nwoya	ea058	female	1. yes		1. catholic	1. pos	1.7555623	2. Lower quintile											0	High	1. Improved	Improved, not shared facility	0	Northern	0	1	2016		3-4	30-40	1	0
manafwa	ea055	female	0. no		6. other	0. neg	.50502372	2. Lower quintile											0	High	0. Unimproved	Non-improved facility	0	Eastern	0	1	2016	.5491181	5-6	5-10		1
kibaale	ea094	female	0. no		2. protestant	0. neg	.77564061	4. Higher quintile	0	0	0	0	0	1	0	0	0	1	0	High	0. Unimproved	Non-improved facility	1	Western	0	1	2016	1.5415691	5-6	16-20		1
bulambuli	ea081	female	1. yes		1. catholic	0. neg	.83982098	3. Middle quintile											0	High	1. Improved	Non-improved facility	0	Eastern	0	1	2016	4.6414738	3-4	40-50	3	1
nebbi	ea072	female	1. yes		2. protestant	1. pos	.81385291	2. Lower quintile											0	High	1. Improved	Non-improved facility	0	Northern	1		2016		1-2	5-10		0
kampala	ea103	male	0. no	0. no	2. protestant	0. neg	.48905531	5. Highest quintile	0	0	0	0	0	1	0	0	0	1	0	Medium	1. Improved	Improved, not shared facility	1	Central	0	0	2016	4.413125	1-2	16-20	3	1
bulambuli	ea033	female	0. no		2. protestant	1. pos	.13798968	4. Higher quintile	0	1	0	0	0	0	0	0	0	1	0	Low	0. Unimproved	Shared Facility	1	Eastern	0	0	2016	9.8071957	5-6	20-30	1	0
bundibugyo	ea084	female	1. yes	0. no	1. catholic	1. pos	1.3968085	4. Higher quintile	0	0	0	0	0	1	0	0	0	1	0	High	1. Improved	Non-improved facility	1	Western	0	1	2016	.40748271	>7	11-15		1
manafwa	ea055	male	0. no		6. other	0. neg	.50502372	3. Middle quintile											0	High	1. Improved	Non-improved facility	0	Eastern	0	1	2016	.55670226	>7	16-20		1
nwoya	ea104	female	0. no	0. no	1. catholic	0. neg	.74335331	1. Lowest quintile	0	1	0	0	0	0	1	1	0	0	0	Medium	0. Unimproved	Non-improved facility	1	Northern	0	0	2016	6.404212	1-2	11-15		0
kween	ea152	female	1. yes		4. pentecostal	0. neg	.10260347	4. Higher quintile											0	High	1. Improved	Non-improved facility	0	Eastern	1		2016	1.8804451	5-6	5-10		1
pader	ea006	female	1. yes		1. catholic	1. pos	.29448268	1. Lowest quintile											0	High	1. Improved	Open Defecation	0	Northern	1	1	2016	1.8645613	1-2	20-30	2	1
ngora	ea107	female	0. no		2. protestant	0. neg	.92627186	4. Higher quintile											0	Medium	1. Improved	Shared Facility	0	Eastern	0	1	2016	1.8679512	1-2	50+	2	1
kamuli	ea025	male	0. no		5. sda	0. neg	1.1752951	5. Highest quintile											0	Medium	1. Improved	Improved, not shared facility	0	Eastern	0		2016	1.4007041	3-4	2-4		1
ibanda	ea070	male	0. no		1. catholic	1. pos	2.5183909	3. Middle quintile												High	0. Unimproved	Non-improved facility	0	Western	1	1	2016	.87675935	1-2	50+	1	1
kiryandongo	ea047	female	0. no		3. muslim	0. neg	1.4286141	1. Lowest quintile											0	Medium	1. Improved	Non-improved facility	0	Western	0		2016	1.0740825	3-4	2-4		0
ngora	ea107	female	0. no		4. pentecostal	0. neg	.92627186	3. Middle quintile											0	Medium	1. Improved	Non-improved facility	0	Eastern	0		2016	2.0578945	>7	5-10		1
kabale	ea066	female	0. no	0. no	1. catholic	0. neg	1.1185504	4. Higher quintile											0	Medium	1. Improved	Non-improved facility	1	Western	0		2016	1.1673279	3-4	5-10		1
kamwenge	ea063	female	0. no	0. no	2. protestant	0. neg	.2799204	3. Middle quintile	0	0	0	0	0	1	0	0	0	1		High	0. Unimproved	Improved, not shared facility	1	Western	0	1	2016		5-6	30-40	3	0
katakwi	ea015	male	0. no	0. no	1. catholic	1. pos	1.1278059	1. Lowest quintile	0	1	0	0	0	0	1	1	0	0	0	Medium	1. Improved	Open Defecation	1	Eastern	0	0	2016	1.5028363	1-2	50+	2	1
arua	ea166	female	0. no	1. yes	1. catholic	0. neg	.34074774	1. Lowest quintile	0	0	0	1	0	0	1	0	0	0	1	Medium	1. Improved	Shared Facility	1	Northern	0	1	2016		1-2	50+	2	0
bugiri	ea125	male	0. no		2. protestant	0. neg	2.8324649	5. Highest quintile											0	Low	1. Improved	Shared Facility	0	Eastern	0	0	2016	8.7369537	1-2	20-30	3	0
lira	ea019	female	0. no		4. pentecostal	0. neg	.41205198	2. Lower quintile											0	Medium	0. Unimproved	Non-improved facility	0	Northern	0		2016	8.3197641	5-6	2-4		1
hoima	ea076	male	0. no	0. no	2. protestant	1. pos	.57846773	3. Middle quintile	0	0	0	0	0	1	0	0	0	1	0	High	1. Improved	Non-improved facility	1	Western	0	1	2016	1.8073707	1-2	40-50	2	1
lira	ea003	male	0. no		1. catholic	0. neg	.80936408	1. Lowest quintile											0	Medium	0. Unimproved	Non-improved facility	0	Northern	0		2016	1.4466679	5-6	5-10		1
lamwo	ea133	female	1. yes	0. no	1. catholic	0. neg	1.266912	1. Lowest quintile	0	1	0	0	0	0	0	0	0	1	0	High	1. Improved	Non-improved facility	1	Northern	0	1	2016	2.0450015	5-6	5-10		1
mukono	ea042	male	0. no	1. yes	2. protestant	1. pos	1.1500553	3. Middle quintile	0	1	0	1	0	0	0	1	0	0	0	High	0. Unimproved	Non-improved facility	1	Central	1	1	2016	1.1247422	1-2	20-30	3	1
wakiso	ea088	female	0. no		1. catholic	0. neg	3.0153606	3. Middle quintile												High	0. Unimproved	Non-improved facility	0	Central	0	1	2016	.79426336	5-6	20-30	2	1
pader	ea006	male	1. yes		1. catholic	0. neg	.29448268	1. Lowest quintile											0	High	0. Unimproved	Open Defecation	0	Northern	0	1	2016	1.6331071	1-2	20-30	3	1
ssembabule	ea128	female	0. no	0. no	3. muslim	1. pos	.26662341	3. Middle quintile	0	0	0	0	0	1	0	0	0	1	0	Medium	0. Unimproved	Non-improved facility	1	Central	0	0	2016	1.5236168	5-6	20-30	2	1
oyam	ea018	male	0. no		4. pentecostal	1. pos	1.4751327	1. Lowest quintile											0	Medium	1. Improved	Non-improved facility	0	Northern	0		2016	1.7865474	5-6	5-10		1
kampala	ea050	male	0. no		1. catholic	0. neg	.40654507	3. Middle quintile												High	1. Improved	Shared Facility	0	Central	0		2016	1.3171495	3-4	2-4		1
mayuge	ea135	male	0. no	0. no	6. other	0. neg	1.4789383	4. Higher quintile	0	1	0	1	0	0	1	1	0	0	1	Medium	1. Improved	Non-improved facility	1	Eastern	0	1	2016	.98310465	1-2	16-20		1
ngora	ea107	female	0. no		4. pentecostal	0. neg	.92627186	1. Lowest quintile											0	Medium	0. Unimproved	Non-improved facility	0	Eastern	0	1	2016	.10371763	1-2	40-50	2	1
jinja	ea030	male	0. no	0. no	2. protestant	1. pos	.92770147	5. Highest quintile											1	Medium	1. Improved	Improved, not shared facility	1	Eastern	0		2016	1.6085279	>7	2-4		1
mbale	ea141	male	0. no		3. muslim	1. pos	4.3832021	3. Middle quintile											0	Low	1. Improved	Shared Facility	0	Eastern	0	0	2016	8.3191977	1-2	16-20		0
isingiro	ea044	female	0. no		1. catholic	0. neg	2.4395351	3. Middle quintile											0	Medium	1. Improved	Non-improved facility	1	Western	0		2016	.96056795	1-2	5-10		1
nwoya	ea058	male	1. yes	1. yes	1. catholic	1. pos	1.7555623	2. Lower quintile	0	0	0	1	0	0	0	0	0	0	0	High	1. Improved	Non-improved facility	1	Northern	0	1	2016		1-2	16-20		0
busia	ea116	male	0. no	0. no	2. protestant	0. neg	.74642289	3. Middle quintile	0	0	0	0	0	1	0	0	0	1	0		1. Improved	Non-improved facility	1	Eastern	0	0	2016	.50110286	1-2	20-30	2	0
kiboga	ea027	female	0. no		5. sda	0. neg	1.8044974	5. Highest quintile											0	Low	1. Improved	Improved, not shared facility	0	Central	0	1	2016	.46473044	5-6	5-10		1
busia	ea163	male	0. no		2. protestant	0. neg	.53990322	2. Lower quintile	0	1	0	0	0	0	0	0	0	0	0	Medium	0. Unimproved	Non-improved facility	1	Eastern	0	1	2016	9.7759333	5-6	30-40	3	1
kiruhura	ea137	female	0. no	1. yes	2. protestant	0. neg	4.022717	3. Middle quintile	0	0	0	0	0	1	0	0	0	1		Medium	0. Unimproved	Non-improved facility	1	Western	0	1	2016		3-4	40-50	2	0
arua	ea057	female	0. no		1. catholic	0. neg	.18786108	1. Lowest quintile											0	High	0. Unimproved	Non-improved facility	0	Northern	0	1	2016	.49549586	>7	5-10		1
namayingo	ea165	female	1. yes	0. no	1. catholic	1. pos	.73461604	3. Middle quintile	0	1	1	1	0	0	1	0	0	0	1	High	0. Unimproved	Open Defecation	1	Eastern	1	1	2016	.12472773	1-2	50+	3	1
namutumba	ea051	female	0. no		6. other	1. pos	.90048963	3. Middle quintile											0	High	1. Improved	Shared Facility	0	Eastern	0	1	2016	5.2142792	>7	30-40	1	1
isingiro	ea079	male	0. no		1. catholic	0. neg	.31957236	5. Highest quintile											1	High	1. Improved	Non-improved facility	0	Western	0	0	2016		1-2	20-30	2	0
mityana	ea090	male	0. no	0. no	1. catholic	0. neg	.28698927	5. Highest quintile	0	1	0	0	0	0	0	0	0	1	0	Medium	1. Improved	Shared Facility	1	Central	0	1	2016	1.8689816	1-2	16-20	3	1
katakwi	ea015	male	0. no	0. no	1. catholic	0. neg	1.1278059	1. Lowest quintile	0	0	0	0	0	1	0	0	1	0	0	High	0. Unimproved	Open Defecation	1	Eastern	1	1	2016	2.4726346	>7	11-15		1
rukungiri	ea160	female	1. yes	0. no	2. protestant	1. pos	.57335323	3. Middle quintile											0	High	1. Improved	Non-improved facility	1	Western	0		2016	.84915662	5-6	5-10		1
sironko	ea114	male	0. no		5. sda	0. neg	1.3585526	3. Middle quintile	0	0	0	0	0	1	0	0	0	1	0	High	1. Improved	Non-improved facility	1	Eastern	0	1	2016	2.1416991	5-6	30-40	2	1
kampala	ea050	male	0. no	0. no	2. protestant	0. neg	.40654507	5. Highest quintile	0	1	0	1	0	0	1	0	0	0		Low	1. Improved	Non-improved facility	1	Central	0	0	2016	1.2716684	5-6	40-50	3	1
lamwo	ea133	female	0. no		1. catholic	1. pos	1.266912	2. Lower quintile											0	Medium	1. Improved	Improved, not shared facility	0	Northern	0	1	2016	1.9154614	1-2	20-30	2	1
isingiro	ea079	female	1. yes		2. protestant	0. neg	.31957236	5. Highest quintile											1	High	1. Improved	Non-improved facility	0	Western	1	1	2016		1-2	30-40	2	0
ssembabule	ea128	female	0. no		2. protestant	0. neg	.26662341	4. Higher quintile											0	Medium	0. Unimproved	Non-improved facility	0	Central	0	0	2016	1.2149092	5-6	40-50	2	1
buhweju	ea056	female	0. no		1. catholic	0. neg	.83370918	2. Lower quintile											0	Medium	0. Unimproved	Non-improved facility	1	Western	0		2016	.89155775	5-6	2-4		0
rukungiri	ea022	male	0. no		2. protestant	0. neg	1.5931433	4. Higher quintile											0	High	1. Improved	Non-improved facility	0	Western	0	1	2016	1.576287	1-2	40-50	2	1
bulambuli	ea081	male	0. no		1. catholic	0. neg	.83982098	4. Higher quintile											0	High	0. Unimproved	Non-improved facility	0	Eastern	0		2016	5.0542889	>7	5-10		1
kamwenge	ea063	female	1. yes		1. catholic	0. neg	.2799204	4. Higher quintile												High	1. Improved	Shared Facility	0	Western	0		2016		3-4	5-10		0
nakaseke	ea115	male	0. no		4. pentecostal	1. pos	.42624682	3. Middle quintile											0	High	1. Improved	Non-improved facility	0	Central	0	1	2016	1.8188388	3-4	11-15		1
kabong	ea120	male	1. yes	0. no	1. catholic	0. neg	1.8993807	1. Lowest quintile	0	0	0	0	0	1	0	0	0	1		High	1. Improved	Non-improved facility	1	Eastern	0	1	2016		3-4	5-10		0
kabale	ea066	female	0. no	0. no	2. protestant	1. pos	1.1185504	3. Middle quintile											0	Medium	1. Improved	Non-improved facility	1	Western	0		2016	.88293588	3-4	2-4		1
buikwe	ea124	female	0. no	0. no	1. catholic	0. neg	.96795261	5. Highest quintile	0	0	0	0	0	1	0	0	0	1	0	Low	1. Improved	Shared Facility	1	Central	0	1	2016	9.5146332	1-2	40-50	2	0
rakai	ea043	male	0. no	0. no	1. catholic	0. neg	.6901654	4. Higher quintile	0	0	0	0	0	1	0	0	0	1	0	Medium	0. Unimproved	Improved, not shared facility	1	Central	1	0	2016	4.2860584	5-6	20-30	3	1
mukono	ea021	female	0. no		3. muslim	1. pos	.65045434	4. Higher quintile											0	Low	1. Improved	Non-improved facility	0	Central	0	1	2016	1.9064895	3-4	16-20	3	1
bukwo	ea046	female	0. no		2. protestant	1. pos	.20995161	1. Lowest quintile											0	Low	0. Unimproved	Non-improved facility	0	Eastern	1	1	2016	2.9275763	1-2	20-30	2	1
kumi	ea017	male	0. no		4. pentecostal	0. neg	.63605374	4. Higher quintile											0	High	1. Improved	Non-improved facility	0	Eastern	0	1	2016	1.1375253	5-6	11-15		1
lyantonde	ea117	female	0. no		2. protestant	0. neg	.69389021	4. Higher quintile											0	Medium	0. Unimproved	Non-improved facility	1	Central	1		2016	2.3225045	>7	2-4		1
butaleja	ea126	female	1. yes		2. protestant	0. neg	.49633583	1. Lowest quintile											1	High	1. Improved	Non-improved facility	0	Eastern	0	1	2016	.51946616	>7	50+	1	1
arua	ea166	female	0. no		1. catholic	1. pos	.34074774	1. Lowest quintile											1	Medium	0. Unimproved	Non-improved facility	0	Northern	0	0	2016		5-6	5-10		0
namayingo	ea165	male	1. yes	0. no	1. catholic	1. pos	.73461604	4. Higher quintile	0	0	0	0	0	1	0	0	0	1	1	High	0. Unimproved	Open Defecation	1	Eastern	1	1	2016	.061376389	1-2	30-40	3	1
manafwa	ea039	female	1. yes		1. catholic	0. neg	.13963948	2. Lower quintile											0	High	1. Improved	Non-improved facility	0	Eastern	0		2016	.063551709	3-4	2-4		1
mbale	ea141	female	0. no		6. other	1. pos	4.3832021	2. Lower quintile											0	Medium	1. Improved	Open Defecation	0	Eastern	0	0	2016	8.4340668	1-2	16-20		0
mayuge	ea121	female	0. no	0. no	3. muslim	1. pos	1.4494569	1. Lowest quintile	0	0	0	0	0	0	0	0	0	1	1	High	0. Unimproved	Non-improved facility	1	Eastern	0	1	2016	1.0955762	5-6	30-40	1	1
mubende	ea034	male	1. yes		1. catholic	0. neg	.28799331	5. Highest quintile											0	High	1. Improved	Improved, not shared facility	0	Central	0	1	2016	.54060501	5-6	11-15		1
nakapiripirit	ea007	male	1. yes	1. yes	1. catholic	0. neg	1.7120019	1. Lowest quintile	0	1	0	0	0	0	1	0	0	0	0	High	1. Improved	Open Defecation	1	Northern	0	1	2016	1.1818676	3-4	50+	1	1
luuka	ea031	female	0. no	1. yes	2. protestant	0. neg	.45828938	2. Lower quintile	0	0	0	0	0	1	0	0	0	1	0	High	1. Improved	Non-improved facility	1	Eastern	0	1	2016	2.2849185	3-4	16-20		1
mpigi	ea162	male	0. no	0. no	2. protestant	0. neg	.25387797	4. Higher quintile	0	0	1	1	0	0	0	0	1	0	0	Low	1. Improved	Non-improved facility	1	Central	0	1	2016	1.4380506	1-2	16-20	3	1
mbale	ea110	male	0. no		2. protestant	1. pos	.21739942	2. Lower quintile	0	0	0	1	1	0	1	0	0	0	0	Medium	0. Unimproved	Non-improved facility	1	Eastern	1	1	2016	.56239605	1-2	20-30	3	1
kapchorwa	ea023	female	0. no		4. pentecostal	0. neg	.14506286	2. Lower quintile											0	High	1. Improved	Non-improved facility	0	Eastern	1	1	2016	.31950295	3-4	20-30	2	1
maracha	ea108	female	0. no	0. no	1. catholic	0. neg	.16281658	1. Lowest quintile	0	1	0	1	0	0	0	0	0	0	0	Medium	1. Improved	Non-improved facility	1	Northern	0	1	2016	.82733124	3-4	20-30	2	1
mubende	ea034	female	0. no	0. no	6. other	0. neg	.28799331	4. Higher quintile	0	1	0	1	0	0	1	1	0	0	0	High	1. Improved	Improved, not shared facility	1	Central	0	1	2016	.90628237	5-6	50+	1	1
butambala	ea064	male	0. no		1. catholic	0. neg	.86473948	4. Higher quintile												Medium	1. Improved	Improved, not shared facility	0	Central	0	0	2016	1.9291252	>7	5-10		1
mubende	ea100	male	1. yes		1. catholic	0. neg	.42351413	3. Middle quintile											0	High	1. Improved	Non-improved facility	0	Central	0	1	2016	1.8775204	3-4	16-20		1
bushenyi	ea082	female	1. yes	1. yes	2. protestant	1. pos	1.1803004	4. Higher quintile	0	0	0	0	0	1	0	0	0	0	0	High	1. Improved	Non-improved facility	1	Western	0	1	2016	.56927711	1-2	40-50	1	1
budaka	ea038	female	0. no	0. no	3. muslim	1. pos	.63151985	5. Highest quintile												Medium	1. Improved	Non-improved facility	1	Eastern	1		2016	.52117199	5-6	2-4		1
wakiso	ea111	male	0. no	0. no	3. muslim	0. neg	.5788241	5. Highest quintile											0	High	1. Improved	Shared Facility	1	Central	0		2016	2.3743761	5-6	5-10		1
kibuku	ea113	male	0. no	0. no	4. pentecostal	0. neg	.83222681	4. Higher quintile	0	0	0	0	0	0	0	0	0	1	0	High	1. Improved	Non-improved facility	1	Eastern	0	0	2016	1.5386845	>7	40-50	2	1
agago	ea105	female	0. no		1. catholic	0. neg	.38271183	1. Lowest quintile											1	Low	1. Improved	Non-improved facility	0	Northern	0	0	2016	.65367746	1-2	50+	1	1
kotido	ea131	female	0. no		1. catholic	0. neg	3.2420659	1. Lowest quintile											0	Medium	1. Improved	Open Defecation	0	Northern	0	0	2016	1.7672118	3-4	50+	1	1
kyegegwa	ea134	male	0. no	0. no	1. catholic	0. neg	.60257888	5. Highest quintile	0	0	0	0	0	1	0	0	0	1	0	Medium	1. Improved	Non-improved facility	1	Western	0	1	2016		1-2	20-30	3	1
kabong	ea120	female	0. no			0. neg	1.8993807	1. Lowest quintile												Medium	1. Improved	Non-improved facility	0	Eastern	0	0	2016		3-4	50+	1	0
rakai	ea112	female	0. no		2. protestant	0. neg	7.9102573	1. Lowest quintile											0	Medium	0. Unimproved	Open Defecation	0	Central	1	1	2016	.78323162	1-2	50+	1	1
yumbe	ea151	female	0. no	0. no	3. muslim	0. neg	.78162152	5. Highest quintile	0	1	0	1	0	0	1	1	0	0	0	Low	1. Improved	Shared Facility	1	Northern	0	0	2016		5-6	20-30	3	0
bundibugyo	ea132	male	0. no	0. no	2. protestant	0. neg	1.409067	2. Lower quintile											0	High	0. Unimproved	Non-improved facility	1	Western	1		2016		5-6	5-10		1
nakaseke	ea115	female	0. no		2. protestant	1. pos	.42624682	4. Higher quintile											0	Medium	1. Improved	Non-improved facility	0	Central	0	1	2016	1.9245688	5-6	20-30	2	1
wakiso	ea130	female	0. no		3. muslim	0. neg	.13172057	5. Highest quintile											0	Low	1. Improved	Shared Facility	1	Central	0		2016	7.2264905	3-4	2-4		0
kampala	ea161	male	0. no		1. catholic	0. neg	2.7038426	5. Highest quintile											0	High	1. Improved	Shared Facility	0	Central	0	0	2016	6.7040339	3-4	5-10		1
kibuku	ea113	male	1. yes	0. no	1. catholic	1. pos	.83222681	1. Lowest quintile	0	0	0	0	0	0	0	0	0	1	0	High	1. Improved	Non-improved facility	1	Eastern	0	0	2016	1.6333051	3-4	16-20	2	1
kasese	ea067	male	0. no		1. catholic	0. neg	1.3077229	3. Middle quintile											0	Medium	1. Improved	Non-improved facility	0	Western	0		2016	1.2401041	3-4	5-10		0
moroto	ea118	female	1. yes		1. catholic	1. pos	.23136951	1. Lowest quintile											0	High	0. Unimproved	Open Defecation	0	Northern	0	1	2016		1-2	16-20	1	0
rakai	ea068	male	0. no	0. no	1. catholic	0. neg	.52474719	5. Highest quintile	0	0	0	1	0	0	0	0	1	0	0	Medium	1. Improved	Improved, not shared facility	1	Central	0	1	2016	1.2593036	3-4	50+	2	1
manafwa	ea039	female	1. yes		2. protestant	0. neg	.13963948	2. Lower quintile											0	High	1. Improved	Non-improved facility	0	Eastern	0	0	2016	.32994843	5-6	11-15		1
dokolo	ea011	female	0. no	0. no	6. other	1. pos	.38631862	3. Middle quintile	0	0	0	0	0	1	0	0	0	1	0	Medium	1. Improved	Non-improved facility	1	Northern	0	1	2016	1.2180754	>7	40-50	2	1
kotido	ea131	female	1. yes		1. catholic	0. neg	3.2420659	1. Lowest quintile											0	High	1. Improved	Open Defecation	0	Northern	1	1	2016	1.3780297	>7	5-10		1
kitgum	ea106	male	1. yes	0. no	1. catholic	1. pos	1.512229	5. Highest quintile	0	0	0	0	0	1	0	0	0	0	0	High	1. Improved	Shared Facility	1	Northern	0	1	2016	1.4180526	3-4	16-20		0
bugiri	ea125	male	0. no	0. no	2. protestant	1. pos	2.8324649	4. Higher quintile	0	0	0	0	0	1	0	0	0	1	0	High	1. Improved	Shared Facility	1	Eastern	0	1	2016	8.8300676	3-4	11-15		0
kiboga	ea027	male	0. no	0. no	1. catholic	0. neg	1.8044974	2. Lower quintile	0	0	0	0	0	1	0	0	0	1	0	Medium	1. Improved	Non-improved facility	1	Central	0	1	2016	1.4389899	5-6	20-30	3	1
ssembabule	ea128	female	0. no		1. catholic	0. neg	.26662341	3. Middle quintile											0	Medium	0. Unimproved	Non-improved facility	0	Central	0	0	2016	1.341692	3-4	16-20	2	1
soroti	ea145	female	1. yes		2. protestant	1. pos	.20937617	1. Lowest quintile											0	High	1. Improved	Non-improved facility	0	Eastern	0	1	2016	.8265534	5-6	20-30	1	1
bukwo	ea046	female	0. no		4. pentecostal	1. pos	.20995161	1. Lowest quintile											0	Low	0. Unimproved	Non-improved facility	0	Eastern	1	1	2016	3.0863879	3-4	16-20	2	1
kabarole	ea077	male	0. no	0. no	5. sda	0. neg	.3991214	3. Middle quintile	0	0	0	0	0	0	0	0	0	0	0	Medium	0. Unimproved	Non-improved facility	1	Western	1	1	2016	.39716819	>7	20-30	2	1
kumi	ea017	female	0. no	0. no	4. pentecostal	0. neg	.63605374	2. Lower quintile											0	Medium	1. Improved	Shared Facility	1	Eastern	0		2016	1.0036333	3-4	2-4		1
kumi	ea017	female	1. yes		1. catholic	0. neg	.63605374	1. Lowest quintile	0	0	0	0	0	1	0	0	0	1	0	High	1. Improved	Open Defecation	1	Eastern	1	1	2016		1-2	50+	2	1
bukwo	ea046	female	1. yes	0. no	4. pentecostal	0. neg	.20995161	1. Lowest quintile	0	0	0	0	0	1	0	0	0	1	0	High	0. Unimproved	Open Defecation	1	Eastern	1	1	2016	2.9899583	3-4	20-30	3	1
dokolo	ea011	female	1. yes	0. no	1. catholic	0. neg	.38631862	2. Lower quintile											0	High	1. Improved	Open Defecation	1	Northern	0		2016	.6027	5-6	5-10		1
arua	ea149	male	1. yes	0. no	1. catholic	0. neg	.80224597	5. Highest quintile	0	1	0	0	0	0	1	0	0	0	1	High	1. Improved	Shared Facility	1	Northern	1	1	2016	.31390738	>7	16-20		0
mityana	ea168	male	0. no	0. no	3. muslim	0. neg	1.4115279	5. Highest quintile	0	0	0	0	0	1	0	0	0	1	0	Low	1. Improved	Non-improved facility	1	Central	0	0	2016	7.4282451	1-2	16-20	2	1
butaleja	ea126	male	1. yes		3. muslim	1. pos	.49633583	2. Lower quintile											1	High	1. Improved	Non-improved facility	0	Eastern	0	1	2016	.43086642	>7	5-10		1
arua	ea166	female	0. no	0. no	1. catholic	0. neg	.34074774	1. Lowest quintile	0	1	0	1	0	0	0	0	0	1	1	High	1. Improved	Non-improved facility	1	Northern	0	1	2016		3-4	16-20	2	0
kiboga	ea027	female	0. no		5. sda	0. neg	1.8044974	2. Lower quintile											0	Low	1. Improved	Non-improved facility	0	Central	0	0	2016	1.4580818	5-6	20-30	2	1
sironko	ea123	female	0. no		4. pentecostal	1. pos	.30961138	3. Middle quintile											0	Low	0. Unimproved	Non-improved facility	0	Eastern	0	1	2016	.49961472	3-4	16-20	2	1
kanungu	ea052	female	0. no		1. catholic	0. neg	.75116336	3. Middle quintile												Medium	1. Improved	Non-improved facility	0	Western	0	1	2016	.55231518	5-6	40-50	2	1
jinja	ea030	female	0. no		2. protestant	0. neg	.92770147	5. Highest quintile											1	Medium	1. Improved	Non-improved facility	0	Eastern	0	0	2016	1.5807796	>7	5-10		1
kibaale	ea075	female	0. no		4. pentecostal	0. neg	.2756829	5. Highest quintile											0	Medium	0. Unimproved	Shared Facility	0	Western	1	0	2016	1.6362349	3-4	20-30	2	1
nakasongola	ea099	male	0. no		2. protestant	1. pos	.5516699	2. Lower quintile											0	High	0. Unimproved	Non-improved facility	0	Central	0	0	2016		1-2	50+	2	0
kampala	ea050	female	0. no	0. no	2. protestant	0. neg	.40654507	4. Higher quintile	0	1	0	0	0	0	0	0	0	1		Low	1. Improved	Non-improved facility	1	Central	0	1	2016	1.3134418	3-4	16-20	2	1
buhweju	ea056	female	1. yes	0. no	2. protestant	1. pos	.83370918	3. Middle quintile											0	High	0. Unimproved	Non-improved facility	1	Western	0		2016	2.5678411	5-6	2-4		0
kamwenge	ea156	female	1. yes		1. catholic	0. neg	.99541253	2. Lower quintile												High	1. Improved	Non-improved facility	0	Western	0		2016		5-6	5-10		0
rukungiri	ea022	male	1. yes	0. no	1. catholic	0. neg	1.5931433	5. Highest quintile	0	0	0	1	0	0	0	0	1	0	0	High	0. Unimproved	Non-improved facility	1	Western	0	1	2016	.77260101	>7	20-30	2	1
amudat	ea062	female	1. yes		1. catholic	0. neg	.57653302	1. Lowest quintile											0	High	1. Improved	Open Defecation	0	Northern	0	1	2016	1.2775586	1-2	50+	1	1
masaka	ea101	female	0. no		1. catholic	0. neg	.38663337	2. Lower quintile											1	Medium	0. Unimproved	Non-improved facility	0	Central	0	1	2016	4.1808972	5-6	11-15		1
kampala	ea103	female	0. no		1. catholic	0. neg	.48905531	5. Highest quintile											0	Low	1. Improved	Improved, not shared facility	0	Central	0	0	2016	4.4602013	5-6	50+	1	1
kabale	ea066	male	1. yes	0. no	1. catholic	0. neg	1.1185504	4. Higher quintile	0	0	0	1	0	0	0	0	0	1	0	High	1. Improved	Non-improved facility	1	Western	0	1	2016	.0044352398	3-4	5-10		0
kasese	ea067	female	0. no		2. protestant	0. neg	1.3077229	3. Middle quintile											0		1. Improved	Non-improved facility	0	Western	0	1	2016	1.017695	3-4	20-30	2	0
kanungu	ea052	female	0. no	0. no	1. catholic	1. pos	.75116336	2. Lower quintile	0	0	0	0	0	1	0	0	0	1		Medium	1. Improved	Non-improved facility	1	Western	0	1	2016		5-6	20-30	1	1
mayuge	ea121	male	0. no	0. no	2. protestant	0. neg	1.4494569	1. Lowest quintile	0	0	0	0	0	1	0	0	0	1	1	High	0. Unimproved	Non-improved facility	1	Eastern	0	1	2016	1.2234023	>7	11-15		1
namayingo	ea165	male	1. yes	0. no	4. pentecostal	1. pos	.73461604	3. Middle quintile	0	0	0	0	0	1	0	0	0	1	1	High	0. Unimproved	Open Defecation	1	Eastern	1	1	2016	.088421941	1-2	20-30	3	1
rukungiri	ea160	male	1. yes		2. protestant	0. neg	.57335323	3. Middle quintile											0	High	0. Unimproved	Non-improved facility	0	Western	0		2016	.79014516	5-6	5-10		1
mayuge	ea135	female	0. no	0. no	1. catholic	1. pos	1.4789383	2. Lower quintile	0	0	0	0	0	0	0	0	0	1	1	Medium	1. Improved	Non-improved facility	1	Eastern	0	1	2016	.52130085	3-4	20-30	2	1
kayunga	ea136	female	0. no		3. muslim	0. neg	.65582675	5. Highest quintile											0	Medium	0. Unimproved	Improved, not shared facility	0	Central	0	0	2016	1.3205634	>7	50+	1	1
mitooma	ea140	male	0. no		2. protestant	0. neg	1.0758283	5. Highest quintile											0	Medium	0. Unimproved	Non-improved facility	0	Western	0	1	2016	.46064413	5-6	11-15		1
bukwo	ea096	male	1. yes		6. other	0. neg	.19110639	1. Lowest quintile											0	High	1. Improved	Non-improved facility	0	Eastern	0	1	2016	1.3080231	1-2	30-40	2	1
lwengo	ea092	female	0. no	0. no	3. muslim	0. neg	.81550324	4. Higher quintile	0	0	0	0	0	0	0	0	0	1		Medium	1. Improved	Improved, not shared facility	1	Central	0	0	2016		3-4	16-20	3	0
kotido	ea131	female	0. no	0. no	1. catholic	0. neg	3.2420659	1. Lowest quintile	0	1	0	0	0	0	0	0	0	1	0	Medium	1. Improved	Open Defecation	1	Northern	0	0	2016	1.272125	1-2	40-50	1	1
mitooma	ea140	male	1. yes		2. protestant	1. pos	1.0758283	4. Higher quintile											0	High	1. Improved	Non-improved facility	0	Western	0	1	2016	.36054048	3-4	11-15		1
moroto	ea118	male	1. yes	0. no	1. catholic	0. neg	.23136951	1. Lowest quintile											0	High	0. Unimproved	Open Defecation	1	Northern	0		2016		5-6	2-4		0
kasese	ea078	male	0. no	0. no	2. protestant	0. neg	.43115443	4. Higher quintile	0	1	0	0	0	0	0	0	1	0	0	High	1. Improved	Non-improved facility	1	Western	1	1	2016		3-4	50+	3	0
rakai	ea112	female	0. no	0. no	4. pentecostal	0. neg	7.9102573	4. Higher quintile											0	Medium	0. Unimproved	Non-improved facility	1	Central	0		2016	.79667759	5-6	5-10		1
kaliro	ea048	female	0. no		2. protestant	1. pos	.50696748	1. Lowest quintile											1	Medium	1. Improved	Non-improved facility	0	Eastern	0		2016	1.141868	3-4	2-4		1
busia	ea163	male	0. no	0. no	1. catholic	0. neg	.53990322	2. Lower quintile											0	Medium	0. Unimproved	Non-improved facility	1	Eastern	0		2016	9.7869453	3-4	2-4		1
hoima	ea076	male	0. no	0. no	3. muslim	1. pos	.57846773	5. Highest quintile	0	1	0	0	0	0	1	1	0	0	0	Medium	1. Improved	Non-improved facility	1	Western	0	1	2016	1.7013797	3-4	20-30	3	1
manafwa	ea055	female	0. no		6. other	0. neg	.50502372	1. Lowest quintile											0	Medium	1. Improved	Non-improved facility	0	Eastern	0	1	2016	.39649314	3-4	16-20		1
mubende	ea100	male	0. no	0. no	1. catholic	0. neg	.42351413	3. Middle quintile	0	0	0	0	0	0	0	0	1	0	0	Medium	1. Improved	Shared Facility	1	Central	0	1	2016	1.8116949	1-2	20-30	3	1
kabarole	ea119	female	0. no		1. catholic	0. neg	2.2940335	2. Lower quintile											0	Medium	1. Improved	Non-improved facility	0	Western	1	1	2016	7.1667137	5-6	11-15		1
buvuma	ea069	female	0. no	0. no	3. muslim	0. neg	.28866461	2. Lower quintile	0	1	0	0	0	0	1	0	0	0	0	Medium	1. Improved	Non-improved facility	1	Central	1	1	2016	.30187979	5-6	30-40	1	1
masaka	ea085	male	0. no	0. no	1. catholic	0. neg	.4753637	2. Lower quintile	0	0	0	0	0	1	0	0	0	1	0	Medium	0. Unimproved	Shared Facility	1	Central	1	1	2016	4.1741629	1-2	16-20		1
kiruhura	ea137	female	0. no		2. protestant	0. neg	4.022717	4. Higher quintile												High	1. Improved	Improved, not shared facility	0	Western	0	1	2016		3-4	20-30	2	0
oyam	ea013	female	0. no		2. protestant	0. neg	.32638893	2. Lower quintile											0	Low	0. Unimproved	Non-improved facility	0	Northern	0	1	2016	.46159372	3-4	50+	2	1
kiruhura	ea137	female			2. protestant	0. neg	4.022717	4. Higher quintile	0	1	1	1	0	0	1	1	0	0		High	1. Improved	Improved, not shared facility	1	Western	0	1	2016		3-4	20-30	3	0
nebbi	ea020	male	1. yes		6. other	1. pos	.44491959	2. Lower quintile											1	High	0. Unimproved	Non-improved facility	0	Northern	0	1	2016	.56541014	3-4	11-15		1
kabale	ea066	female	0. no		2. protestant	0. neg	1.1185504	2. Lower quintile											0	High	1. Improved	Non-improved facility	0	Western	0	1	2016	.90430945	3-4	30-40	1	1
masindi	ea074	male	0. no	1. yes	3. muslim	0. neg	1.1146967	2. Lower quintile	0	0	0	0	0	1	0	0	0	1	0	Medium	1. Improved	Open Defecation	1	Western	0	1	2016	1.8161104	3-4	30-40	2	1
nwoya	ea058	female	0. no	0. no	1. catholic	0. neg	1.7555623	3. Middle quintile	0	1	0	0	0	0	0	0	0	1	0	Low	1. Improved	Shared Facility	1	Northern	0	0	2016	.83707154	5-6	20-30	3	0
luuka	ea031	male	0. no	0. no	2. protestant	0. neg	.45828938	1. Lowest quintile	0	0	0	0	0	0	0	0	0	0	0	High	1. Improved	Non-improved facility	1	Eastern	0	1	2016	2.1712804	>7	11-15		1
koboko	ea053	female	1. yes		3. muslim	1. pos	.70053607	4. Higher quintile											1	High	1. Improved	Non-improved facility	0	Northern	0	0	2016	1.4434506	>7	11-15		1
sheema	ea142	female	0. no		2. protestant	1. pos	.63952637	4. Higher quintile	0	1	0	0	0	0	1	0	0	0	0	Medium	1. Improved	Non-improved facility	1	Western	0	1	2016	1.2930664	1-2	30-40	3	1
kween	ea152	female	0. no		4. pentecostal	0. neg	.10260347	3. Middle quintile											0	Low	1. Improved	Non-improved facility	0	Eastern	1	1	2016		3-4	50+	2	0
wakiso	ea088	male	0. no		5. sda	0. neg	3.0153606	4. Higher quintile												High	1. Improved	Improved, not shared facility	0	Central	0	1	2016	1.1876711	5-6	5-10		1
busia	ea116	male	0. no	0. no	4. pentecostal	0. neg	.74642289	5. Highest quintile	0	1	0	0	0	0	1	0	0	0	0	High	1. Improved	Shared Facility	1	Eastern	0	1	2016	.40774348	3-4	5-10		0
mbarara	ea158	female	1. yes	0. no	4. pentecostal	0. neg	.39678076	4. Higher quintile	0	0	0	0	0	1	0	0	0	1		High	0. Unimproved	Non-improved facility	1	Western	1	1	2016	.9889223	5-6	11-15		1
moyo	ea164	male	0. no		1. catholic	0. neg	.56130099	1. Lowest quintile	0	0	0	1	0	0	0	0	0	1	1	Low	1. Improved	Non-improved facility	1	Northern	0	1	2016	.96842593	>7	16-20	3	1
bugiri	ea049	male	0. no	0. no	3. muslim	1. pos	1.017166	5. Highest quintile											1	Medium	0. Unimproved	Improved, not shared facility	1	Eastern	0		2016	1.4189854	5-6	2-4		1
kanungu	ea024	female	0. no	0. no	1. catholic	0. neg	.41283274	5. Highest quintile	0	0	1	0	0	0	1	0	0	0	0	Low	0. Unimproved	Improved, not shared facility	1	Western	0	1	2016	1.1814725	5-6	11-15		1
busia	ea116	female	0. no		1. catholic	0. neg	.74642289	2. Lower quintile											0		1. Improved	Non-improved facility	0	Eastern	0		2016	.51503563	3-4	5-10		0
kyegegwa	ea086	female	0. no		2. protestant	0. neg	1.2532063	2. Lower quintile											0	Low	0. Unimproved	Non-improved facility	0	Western	0	0	2016	3.5669453	3-4	50+	1	1
mbale	ea141	male	0. no	0. no	6. other	0. neg	4.3832021	5. Highest quintile	0	1	0	0	0	0	0	0	0	1	0	Low	1. Improved	Non-improved facility	1	Eastern	0	0	2016	8.3079929	1-2	20-30	3	0
pallisa	ea009	male	0. no		4. pentecostal	0. neg	1.4601899	1. Lowest quintile											0	High	1. Improved	Non-improved facility	0	Eastern	0	1	2016	.85904634	5-6	20-30	2	1
nwoya	ea104	male	0. no	0. no	1. catholic	0. neg	.74335331	1. Lowest quintile	0	0	0	1	0	0	0	0	0	0	0	Medium	0. Unimproved	Open Defecation	1	Northern	0	1	2016	5.8359084	1-2	30-40	2	0
kamuli	ea040	male	0. no		1. catholic	0. neg	.27252328	4. Higher quintile											1	Medium	1. Improved	Shared Facility	0	Eastern	0		2016	4.3402958	5-6	2-4		1
isingiro	ea044	male	0. no	1. yes	1. catholic	0. neg	2.4395351	5. Highest quintile	0	0	0	0	0	1	0	0	0	1	0	Medium	1. Improved	Non-improved facility	1	Western	0	1	2016	.067625389	1-2	30-40	2	1
kayunga	ea028	female	0. no	0. no	1. catholic	0. neg	.30973431	3. Middle quintile	0	0	0	0	0	1	0	0	0	1	0	Medium	1. Improved	Non-improved facility	1	Central	0	1	2016	1.1496485	1-2	20-30	1	1
namutumba	ea051	male	0. no	0. no	1. catholic	1. pos	.90048963	4. Higher quintile											0	High	1. Improved	Non-improved facility	1	Eastern	0		2016	5.0390034	5-6	2-4		1
ibanda	ea070	female	0. no		1. catholic	0. neg	2.5183909	3. Middle quintile												High	0. Unimproved	Non-improved facility	0	Western	1	1	2016	.84218776	5-6	5-10		1
kween	ea152	male	0. no		1. catholic	0. neg	.10260347	1. Lowest quintile											0	High	0. Unimproved	Open Defecation	0	Eastern	1		2016	1.9979763	3-4	2-4		1
bududa	ea035	female	0. no		1. catholic	0. neg	.33361277	3. Middle quintile											0	High	1. Improved	Non-improved facility	0	Eastern	0	1	2016	1.5132424	>7	11-15		0
masaka	ea085	female	0. no	0. no	1. catholic	0. neg	.4753637	5. Highest quintile											0	Medium	0. Unimproved	Open Defecation	1	Central	1		2016	4.1939125	3-4	2-4		1
kayunga	ea028	male	0. no		1. catholic	0. neg	.30973431	4. Higher quintile	0	0	0	0	0	1	0	0	0	1	0	High	0. Unimproved	Non-improved facility	1	Central	1	1	2016	1.7286074	1-2	11-15		1
alebtong	ea002	female	1. yes		1. catholic	0. neg	.41025251	1. Lowest quintile												High	0. Unimproved	Open Defecation	0	Northern	0	1	2016	1.1234095	1-2	50+	1	1
jinja	ea029	female	0. no		2. protestant	0. neg	.80298644	5. Highest quintile	0	0	0	0	0	1	0	0	0	1	1	Medium	1. Improved	Improved, not shared facility	1	Eastern	0	0	2016		5-6	30-40	3	1
agago	ea045	female	0. no		2. protestant	1. pos	.32132107	2. Lower quintile											1	High	0. Unimproved	Improved, not shared facility	0	Northern	0	1	2016	1.4298418	>7	20-30	2	1
nakaseke	ea115	male	1. yes		1. catholic	0. neg	.42624682	5. Highest quintile	0	0	0	0	0	1	0	0	0	1	0	High	1. Improved	Improved, not shared facility	1	Central	0	1	2016	1.9489812	1-2	50+	3	1
kayunga	ea122	female	0. no	0. no	3. muslim	0. neg	1.0505427	5. Highest quintile											0	Low	1. Improved	Non-improved facility	1	Central	0		2016	8.3877954	3-4	2-4		0
mitooma	ea140	female	1. yes	1. yes	4. pentecostal	1. pos	1.0758283	3. Middle quintile	0	1	0	1	0	0	0	0	1	0	0	High	0. Unimproved	Non-improved facility	1	Western	0	1	2016	.42078882	5-6	30-40	3	1
apac	ea144	male	0. no	0. no	2. protestant	0. neg	.48812008	5. Highest quintile											0	Medium	1. Improved	Improved, not shared facility	1	Northern	1		2016	1.3682663	>7	5-10		1
amuria	ea148	male	1. yes		4. pentecostal	0. neg	.47323781	2. Lower quintile	0	1	0	1	0	0	0	0	0	1	0	High	1. Improved	Improved, not shared facility	1	Eastern	0	1	2016	1.5509378	1-2	20-30	3	0
nebbi	ea072	female	0. no		1. catholic	1. pos	.81385291	2. Lower quintile	0	0	0	0	0	1	0	0	0	1	0	Medium	1. Improved	Non-improved facility	1	Northern	1	1	2016		>7	11-15		1
kibuku	ea113	male	0. no	0. no	1. catholic	0. neg	.83222681	3. Middle quintile	0	0	0	0	0	0	0	0	0	1	0	Medium	1. Improved	Non-improved facility	1	Eastern	0	1	2016	1.6584909	3-4	40-50	2	1
budaka	ea038	male	0. no	0. no	5. sda	0. neg	.63151985	5. Highest quintile	0	1	0	0	0	0	0	0	0	1		Medium	1. Improved	Shared Facility	1	Eastern	0	0	2016	1.0446675	1-2	30-40	3	1
bukwo	ea096	male	1. yes		2. protestant	0. neg	.19110639	1. Lowest quintile											0	High	0. Unimproved	Open Defecation	0	Eastern	0	1	2016	1.3702223	1-2	50+	2	1
mityana	ea090	female	0. no	0. no	2. protestant	1. pos	.28698927	4. Higher quintile	0	0	0	0	0	1	0	0	0	1	0	Low	1. Improved	Non-improved facility	1	Central	0	0	2016	2.039371	3-4	16-20	3	1
wakiso	ea054	female	0. no		1. catholic	0. neg	1.1300341	5. Highest quintile											0	Medium	1. Improved	Shared Facility	0	Central	0	1	2016	8.7671728	1-2	11-15		1
kibaale	ea075	male	0. no		1. catholic	0. neg	.2756829	2. Lower quintile											0	Medium	0. Unimproved	Open Defecation	0	Western	1	1	2016	1.7280804	3-4	5-10		1
agago	ea105	female	1. yes		1. catholic	0. neg	.38271183	1. Lowest quintile											1	High	1. Improved	Open Defecation	0	Northern	0		2016	.82124043	5-6	5-10		1
masaka	ea101	female	0. no	0. no	1. catholic	0. neg	.38663337	2. Lower quintile	0	0	0	1	0	0	0	0	1	0	1	Medium	0. Unimproved	Non-improved facility	1	Central	0	1	2016	6.1755333	3-4	30-40	2	1
lira	ea003	female	1. yes	0. no	2. protestant	0. neg	.80936408	4. Higher quintile	0	0	0	1	0	0	1	0	1	0	0	High	1. Improved	Non-improved facility	1	Northern	0	1	2016	.4785699	5-6	30-40	3	1
budaka	ea038	female	0. no	0. no	2. protestant	1. pos	.63151985	5. Highest quintile	0	0	0	0	0	1	0	0	0	1		Medium	1. Improved	Shared Facility	1	Eastern	0	1	2016	1.0351701	1-2	20-30	3	1
mubende	ea034	female	0. no	0. no	2. protestant	0. neg	.28799331	5. Highest quintile											0	High	1. Improved	Non-improved facility	1	Central	0		2016	.48254132	5-6	5-10		1
mubende	ea034	male	0. no	0. no	1. catholic	0. neg	.28799331	4. Higher quintile	0	1	0	0	0	0	1	1	0	0	0	Medium	1. Improved	Improved, not shared facility	1	Central	0	0	2016	.90433449	3-4	50+	2	1
koboko	ea098	female	1. yes		3. muslim	0. neg	.27235785	2. Lower quintile											1	High	1. Improved	Non-improved facility	0	Northern	0	1	2016	4.3492208	3-4	16-20	3	1
buhweju	ea056	male	1. yes		1. catholic	0. neg	.83370918	2. Lower quintile											0	High	0. Unimproved	Non-improved facility	0	Western	0	1	2016	.76642722	1-2	40-50	2	0
kibaale	ea075	female	0. no		2. protestant	0. neg	.2756829	4. Higher quintile	0	0	0	0	0	1	0	0	0	1	0	Medium	0. Unimproved	Non-improved facility	1	Western	1	1	2016	1.39597	3-4	40-50	2	1
lira	ea019	male	1. yes	1. yes	4. pentecostal	0. neg	.41205198	2. Lower quintile											0	High	0. Unimproved	Non-improved facility	1	Northern	0		2016	8.7578526	5-6	5-10		1
namayingo	ea165	male	1. yes	0. no	1. catholic	1. pos	.73461604	4. Higher quintile	0	1	1	0	0	0	0	0	0	1	1	High	0. Unimproved	Shared Facility	1	Eastern	1	1	2016	.065239497	1-2	20-30	3	1
ngora	ea107	female	0. no		1. catholic	0. neg	.92627186	2. Lower quintile											0	Medium	1. Improved	Open Defecation	0	Eastern	0	0	2016	1.3750743	5-6	5-10		1
mbale	ea080	male	0. no		3. muslim	0. neg	.42381588	3. Middle quintile	0	0	0	0	0	1	0	0	0	1	0	Medium	1. Improved	Non-improved facility	1	Eastern	0	0	2016	8.1911755	5-6	30-40	2	1
kayunga	ea122	female	0. no	0. no	1. catholic	0. neg	1.0505427	5. Highest quintile											0	Low	1. Improved	Improved, not shared facility	1	Central	0		2016	9.2820253	1-2	5-10		0
buvuma	ea069	female	0. no		6. other	1. pos	.28866461	4. Higher quintile											0	Medium	1. Improved	Shared Facility	0	Central	1	1	2016	.52633446	>7	5-10		1
katakwi	ea015	female	1. yes		1. catholic	1. pos	1.1278059	1. Lowest quintile											0	High	1. Improved	Open Defecation	0	Eastern	1	1	2016	1.2602222	>7	20-30	2	1
mbarara	ea158	male	0. no	0. no	2. protestant	0. neg	.39678076	5. Highest quintile												High	0. Unimproved	Non-improved facility	1	Western	0		2016	.99021703	1-2	2-4		1
sironko	ea123	male	0. no	0. no	3. muslim	1. pos	.30961138	4. Higher quintile											0	Medium	1. Improved	Open Defecation	1	Eastern	0		2016	4.9655628	3-4	2-4		1
rubirizi	ea138	male	1. yes		2. protestant	1. pos	1.2381048	3. Middle quintile											0	High	1. Improved	Non-improved facility	0	Western	0	1	2016	.59373838	1-2	40-50	2	1
kalungu	ea109	female	0. no		1. catholic	0. neg	.41442007	3. Middle quintile											0	Medium	0. Unimproved	Non-improved facility	0	Central	0	0	2016		3-4	50+	2	0
amuru	ea010	female	1. yes	0. no	1. catholic	0. neg	.57826024	2. Lower quintile	0	0	0	0	0	1	0	0	0	1	0	High	0. Unimproved	Shared Facility	1	Northern	0	1	2016		>7	30-40	2	0
mityana	ea090	female	0. no	0. no	3. muslim	0. neg	.28698927	5. Highest quintile											0	Medium	1. Improved	Shared Facility	1	Central	0		2016	.42210981	1-2	5-10		1
kabarole	ea077	male	0. no		4. pentecostal	0. neg	.3991214	3. Middle quintile											0	High	0. Unimproved	Non-improved facility	0	Western	1	1	2016		3-4	5-10		1
arua	ea166	male	0. no		1. catholic	0. neg	.34074774	4. Higher quintile											1	High	1. Improved	Shared Facility	0	Northern	0	1	2016		5-6	5-10		0
lira	ea019	female	0. no	0. no	2. protestant	0. neg	.41205198	3. Middle quintile											0	Medium	0. Unimproved	Non-improved facility	1	Northern	0		2016	8.6517906	5-6	2-4		1
masindi	ea032	female	0. no	0. no	1. catholic	0. neg	.93684411	1. Lowest quintile	0	0	0	0	0	1	0	0	0	1	0	Low	1. Improved	Non-improved facility	1	Western	0	1	2016	1.9236616	3-4	16-20	2	1
budaka	ea038	female	0. no	0. no	3. muslim	1. pos	.63151985	5. Highest quintile	0	0	0	0	0	1	0	0	0	1		Medium	0. Unimproved	Shared Facility	1	Eastern	1	1	2016	.89174634	3-4	5-10		1
amuria	ea148	female	0. no		2. protestant	0. neg	.47323781	1. Lowest quintile	0	0	0	0	0	1	0	0	0	1	0	Medium	1. Improved	Non-improved facility	1	Eastern	0	0	2016	1.6491796	3-4	50+	2	0
ntungamo	ea157	female	0. no		2. protestant	0. neg	.43555981	4. Higher quintile											0	Medium	0. Unimproved	Non-improved facility	0	Western	0	1	2016	5.1802554	1-2	20-30	3	1
bukwo	ea096	female	0. no			0. neg	.19110639	1. Lowest quintile											0	Low	0. Unimproved	Non-improved facility	0	Eastern	1	1	2016	.85000002	1-2	50+	1	1
kasese	ea078	male	0. no	0. no	2. protestant	0. neg	.43115443	2. Lower quintile	0	0	0	0	0	1	0	0	0	1	0	High	1. Improved	Non-improved facility	1	Western	1	1	2016		1-2	20-30	2	0
nakasongola	ea099	female	0. no		2. protestant	0. neg	.5516699	3. Middle quintile											0	Medium	0. Unimproved	Non-improved facility	0	Central	0	0	2016		5-6	40-50	2	0
rakai	ea043	male	1. yes		4. pentecostal	1. pos	.6901654	2. Lower quintile											0	High	0. Unimproved	Non-improved facility	0	Central	0	1	2016	4.2086821	5-6	20-30	2	1
ssembabule	ea128	female	0. no		1. catholic	1. pos	.26662341	4. Higher quintile											0	Medium	0. Unimproved	Non-improved facility	0	Central	0	0	2016	1.3042265	5-6	20-30	2	1
isingiro	ea079	male	0. no	0. no	1. catholic	0. neg	.31957236	5. Highest quintile	0	0	0	1	1	0	0	0	0	1	1	High	1. Improved	Non-improved facility	1	Western	0	1	2016		>7	11-15		0
oyam	ea018	female	0. no		1. catholic	0. neg	1.4751327	2. Lower quintile											0	Medium	1. Improved	Non-improved facility	0	Northern	0	1	2016	1.8348219	1-2	50+	2	1
masaka	ea085	male	1. yes	0. no	2. protestant	0. neg	.4753637	3. Middle quintile	1	1	0	0	0	0	0	0	0	1	0	High	0. Unimproved	Open Defecation	1	Central	1	1	2016	4.2560439	1-2	40-50	2	1
agago	ea045	female	0. no	0. no	1. catholic	1. pos	.32132107	2. Lower quintile	0	0	0	0	0	1	0	0	0	1	1	Medium	1. Improved	Open Defecation	1	Northern	0	1	2016	2.7539563	1-2	16-20	3	1
dokolo	ea011	male	0. no		4. pentecostal	0. neg	.38631862	1. Lowest quintile											0	High	1. Improved	Open Defecation	0	Northern	0	1	2016		5-6	5-10		1
isingiro	ea044	male	0. no		1. catholic	0. neg	2.4395351	4. Higher quintile											0	Medium	1. Improved	Non-improved facility	0	Western	0	1	2016	.39754331	>7	11-15		1
ibanda	ea070	male	0. no	0. no	2. protestant	0. neg	2.5183909	3. Middle quintile	0	1	0	1	0	0	0	0	0	0		Medium	0. Unimproved	Non-improved facility	1	Western	1	1	2016	1.0256126	>7	16-20	2	1
wakiso	ea083	female	0. no	0. no	1. catholic	0. neg	.10494388	5. Highest quintile	0	0	0	0	0	0	1	1	0	0		Low	1. Improved	Non-improved facility	1	Central	0	1	2016	7.0551696	5-6	20-30	3	1
hoima	ea076	female	0. no		1. catholic	0. neg	.57846773	2. Lower quintile											0	Medium	1. Improved	Non-improved facility	0	Western	0	1	2016	1.4761348	3-4	16-20	2	1
rakai	ea043	female	1. yes		2. protestant	0. neg		3. Middle quintile											0	High	0. Unimproved	Non-improved facility	0	Central	0	1	2016	4.5871873	3-4	5-10		1
yumbe	ea151	male	0. no		3. muslim	0. neg	.78162152	3. Middle quintile											0	Medium	1. Improved	Shared Facility	0	Northern	0	1	2016		1-2	20-30	2	0
bududa	ea129	female	0. no	0. no	1. catholic	0. neg		3. Middle quintile	0	0	0	0	0	1	0	0	0	1	0	Medium	1. Improved	Non-improved facility	1	Eastern	0	1	2016	1.953987	5-6	20-30	3	0
kumi	ea017	male	0. no	0. no	1. catholic	0. neg	.63605374	1. Lowest quintile	1	0	1	0	0	0	0	0	0	0	0		1. Improved	Non-improved facility	1	Eastern	0	1	2016	1.0672411	1-2	20-30	2	1
kayunga	ea136	female	0. no	0. no	2. protestant	0. neg	.65582675	5. Highest quintile	0	0	0	0	0	1	0	0	0	1	0	Low	1. Improved	Non-improved facility	1	Central	0	0	2016		1-2	16-20		1
bugiri	ea125	male	0. no	0. no	1. catholic	0. neg	2.8324649	5. Highest quintile	0	1	0	1	0	0	0	0	0	1	0	Low	1. Improved	Non-improved facility	1	Eastern	0	0	2016	8.6960697	1-2	20-30	3	0
oyam	ea018	female	0. no		1. catholic	0. neg	1.4751327	2. Lower quintile											0	Medium	0. Unimproved	Non-improved facility	0	Northern	0	1	2016	1.6856556	>7	16-20		1
kasese	ea067	male	0. no		1. catholic	0. neg	1.3077229	4. Higher quintile											0	Medium	1. Improved	Non-improved facility	0	Western	0		2016	1.2523924	>7	2-4		0
masindi	ea074	female	1. yes		1. catholic	0. neg	1.1146967	2. Lower quintile											0	High	1. Improved	Non-improved facility	0	Western	0	1	2016	2.4566138	>7	5-10		1
sironko	ea123	male	1. yes		3. muslim	1. pos	.30961138	3. Middle quintile											0	High	1. Improved	Non-improved facility	0	Eastern	0	1	2016	.54106909	3-4	30-40	2	1
tororo	ea155	female	0. no		2. protestant	0. neg	.88799876	4. Higher quintile	0	0	0	0	0	1	0	0	0	1	0	Medium	1. Improved	Non-improved facility	1	Eastern	0	1	2016	7.7292752	>7	40-50	2	1
butaleja	ea126	female	0. no		1. catholic	1. pos	.49633583	1. Lowest quintile											1	Low	1. Improved	Non-improved facility	0	Eastern	0	1	2016	1.1010008	1-2	16-20	2	1
kabarole	ea077	male	0. no		5. sda	0. neg	.3991214	3. Middle quintile											0	High	0. Unimproved	Non-improved facility	0	Western	1		2016	.83068603	3-4	2-4		1
bududa	ea129	male	0. no		1. catholic	0. neg	.41440588	2. Lower quintile											0	High	1. Improved	Non-improved facility	0	Eastern	0	1	2016	1.7662686	1-2	16-20		0
bukwo	ea046	female	0. no		4. pentecostal	0. neg	.20995161	1. Lowest quintile											0	Low	0. Unimproved	Non-improved facility	0	Eastern	1	1	2016	3.0824883	5-6	30-40	2	1
rubirizi	ea138	female	0. no		1. catholic	0. neg	1.2381048	5. Highest quintile											0	Medium	1. Improved	Improved, not shared facility	0	Western	0	1	2016	.78440666	3-4	50+	1	1
rukungiri	ea022	male	1. yes	0. no	1. catholic	0. neg	1.5931433	5. Highest quintile	0	0	1	0	0	0	0	0	0	1	0	High	0. Unimproved	Non-improved facility	1	Western	0	1	2016	1.1763003	5-6	20-30	3	1
mbale	ea141	female	0. no		3. muslim	0. neg	4.3832021	4. Higher quintile											0	Medium	1. Improved	Shared Facility	0	Eastern	0	0	2016	8.3297415	1-2	20-30	2	0
wakiso	ea111	female	0. no	0. no	2. protestant	0. neg	.5788241	5. Highest quintile	0	0	0	0	0	1	0	0	0	1	0	Low	1. Improved	Improved, not shared facility	1	Central	0	0	2016	2.4115543	3-4	20-30	3	1
mbarara	ea097	female	1. yes		2. protestant	0. neg	.50926977	2. Lower quintile												High	1. Improved	Non-improved facility	0	Western	1	1	2016	1.0679365	3-4	5-10		1
kibaale	ea094	male	0. no	1. yes	2. protestant	0. neg	.77564061	4. Higher quintile	0	1	0	0	0	0	0	0	0	0	0	Medium	0. Unimproved	Non-improved facility	1	Western	0	1	2016	1.0210969	1-2	30-40	3	1
wakiso	ea088	female	0. no	0. no	2. protestant	0. neg	3.0153606	5. Highest quintile	0	0	0	0	0	1	0	0	0	1		Medium	1. Improved	Improved, not shared facility	1	Central	0	0	2016	1.118052	3-4	20-30	3	1
lamwo	ea059	male	1. yes	0. no	1. catholic	0. neg	1.8121935	1. Lowest quintile	0	0	0	0	0	0	0	0	0	0	0	High	1. Improved	Non-improved facility	1	Northern	0	1	2016	1.3382201	5-6	20-30	1	0
hoima	ea159	male	1. yes	0. no	1. catholic	1. pos	.88787609	1. Lowest quintile	0	1	0	0	0	0	0	0	0	1	0	High	1. Improved	Non-improved facility	1	Western	0	1	2016	2.1788633	3-4	11-15		1
rubirizi	ea138	female			1. catholic	0. neg	1.2381048	3. Middle quintile											0	High	0. Unimproved	Non-improved facility	0	Western	1	1	2016	.77150369	1-2	16-20	2	1
bududa	ea129	male	0. no	0. no	2. protestant	0. neg	.41440588	2. Lower quintile	0	0	0	0	0	1	0	0	0	1	0	Medium	1. Improved	Non-improved facility	1	Eastern	0	1	2016	1.8928285	3-4	50+	2	0
moroto	ea118	male	1. yes		1. catholic	0. neg		1. Lowest quintile											0	High	0. Unimproved	Open Defecation	0	Northern	0	1	2016		5-6	50+	1	0
rubirizi	ea138	male	1. yes		1. catholic	0. neg	1.2381048	3. Middle quintile											0	High	1. Improved	Non-improved facility	0	Western	1	1	2016		>7	5-10		1
nebbi	ea020	female	0. no	0. no	1. catholic	0. neg	.44491959	1. Lowest quintile											1	Medium	0. Unimproved	Non-improved facility	1	Northern	1		2016	.54807419	>7	2-4		1
lwengo	ea092	male	0. no		1. catholic	0. neg	.81550324	4. Higher quintile												Medium	1. Improved	Shared Facility	0	Central	0	0	2016	.87634939	1-2	20-30	2	0
mayuge	ea135	female	0. no	0. no	1. catholic	0. neg	1.4789383	5. Highest quintile	0	0	0	0	0	1	0	0	0	1	1	Low	1. Improved	Improved, not shared facility	1	Eastern	0	0	2016	.92673385	3-4	20-30	3	1
kayunga	ea028	female	1. yes	0. no	1. catholic	1. pos	.30973431	5. Highest quintile	0	0	0	0	0	1	0	0	0	1	0	High	1. Improved	Improved, not shared facility	1	Central	1	1	2016	1.3415816	3-4	11-15		1
bulambuli	ea033	female	0. no		6. other	0. neg	.13798968	4. Higher quintile											0	Low	1. Improved	Non-improved facility	0	Eastern	0	1	2016	9.8938723	1-2	30-40	3	0
mukono	ea042	female	0. no		5. sda	1. pos	1.1500553	3. Middle quintile	0	1	0	1	0	0	0	0	0	1	0	High	0. Unimproved	Non-improved facility	1	Central	1	1	2016	1.5674881	1-2	50+	1	1
namayingo	ea165	male	0. no		1. catholic	1. pos	.73461604	4. Higher quintile	0	1	0	0	0	0	0	0	0	1	1	Medium	0. Unimproved	Shared Facility	1	Eastern	1	1	2016	.041330215	1-2	30-40	2	1
arua	ea166	male	0. no		1. catholic	0. neg	.34074774	1. Lowest quintile											1	High	1. Improved	Non-improved facility	0	Northern	0		2016		>7	5-10		0
moyo	ea164	female	0. no		1. catholic	0. neg	.56130099	2. Lower quintile											1	Low	1. Improved	Shared Facility	0	Northern	0	1	2016	.67815417	3-4	11-15		1
kamwenge	ea063	male	0. no	0. no	1. catholic	1. pos	.2799204	5. Highest quintile	0	0	0	0	0	0	1	0	0	0		Medium	1. Improved	Non-improved facility	1	Western	0	1	2016		1-2	20-30	3	0
kamuli	ea025	female	0. no	0. no	5. sda	0. neg	1.1752951	5. Highest quintile	0	0	0	0	0	1	0	0	0	1	0	High	1. Improved	Non-improved facility	1	Eastern	0	1	2016	2.0211747	>7	11-15		1
kabale	ea037	male	1. yes		1. catholic	0. neg	.49356669	4. Higher quintile											0	High	1. Improved	Improved, not shared facility	0	Western	1	1	2016	.94958198	1-2	50+	1	1
tororo	ea155	female	0. no	0. no	4. pentecostal	1. pos	.88799876	1. Lowest quintile	0	0	0	0	0	1	0	0	0	1	0	High	1. Improved	Non-improved facility	1	Eastern	0	1	2016	4.5051913	3-4	20-30	2	1
kiryandongo	ea047	female	0. no		1. catholic	0. neg	1.4286141	2. Lower quintile											0	Medium	1. Improved	Non-improved facility	0	Western	0	0	2016	1.1837809	1-2	20-30	2	0
kyegegwa	ea134	male	0. no	0. no	2. protestant	1. pos	.60257888	3. Middle quintile	0	1	0	0	0	0	0	0	0	0	0	High	0. Unimproved	Non-improved facility	1	Western	0	1	2016	.34478042	3-4	30-40	2	1
kasese	ea078	female	0. no		2. protestant	0. neg	.43115443	2. Lower quintile											0	Medium	1. Improved	Non-improved facility	0	Western	0		2016		1-2	5-10		0
pader	ea006	female	0. no		1. catholic	0. neg	.29448268	1. Lowest quintile											0	Medium	1. Improved	Non-improved facility	0	Northern	1	1	2016	1.1002645	1-2	20-30	2	1
masindi	ea074	female	0. no		1. catholic	0. neg	1.1146967	1. Lowest quintile											0	Medium	1. Improved	Open Defecation	0	Western	0	1	2016	1.0108349	1-2	16-20		1
koboko	ea098	female	1. yes		4. pentecostal	0. neg	.27235785	1. Lowest quintile	0	1	0	0	0	0	0	0	0	0	1	High	1. Improved	Non-improved facility	1	Northern	0	1	2016	4.838408	5-6	20-30	1	1
kamwenge	ea156	female	1. yes		1. catholic	1. pos	.99541253	3. Middle quintile												High	1. Improved	Improved, not shared facility	0	Western	0	1	2016		5-6	11-15		0
mubende	ea100	female	0. no	0. no	1. catholic	0. neg	.42351413	3. Middle quintile	0	1	0	1	0	0	0	0	0	0	0	Low	1. Improved	Non-improved facility	1	Central	0	1	2016	2.0266731	1-2	50+	2	1
bulambuli	ea033	female	0. no		2. protestant	0. neg	.13798968	2. Lower quintile											0	Low	1. Improved	Shared Facility	0	Eastern	0		2016	9.7207737	3-4	2-4		0
masaka	ea101	female	0. no		2. protestant	1. pos	.38663337	1. Lowest quintile											1	Medium	0. Unimproved	Open Defecation	0	Central	1	1	2016	3.685046	1-2	20-30	3	1
koboko	ea098	female	1. yes		1. catholic	1. pos	.27235785	2. Lower quintile											1	High	1. Improved	Non-improved facility	0	Northern	1	1	2016	4.5408669	>7	16-20		1
bugiri	ea049	female	0. no	0. no	3. muslim	1. pos	1.017166	4. Higher quintile	0	0	0	0	0	1	0	0	0	1	1	Low	0. Unimproved	Non-improved facility	1	Eastern	0	1	2016	1.4042279	5-6	11-15		1
lira	ea003	male	0. no		1. catholic	1. pos	.80936408	3. Middle quintile											0	Medium	0. Unimproved	Non-improved facility	0	Northern	0	1	2016	1.2975247	5-6	16-20		1
bugiri	ea049	female	0. no	0. no	4. pentecostal	1. pos	1.017166	3. Middle quintile	0	0	0	1	0	0	0	0	0	1	1	Medium	1. Improved	Open Defecation	1	Eastern	0	1	2016	.43255371	>7	11-15		1
bukwo	ea096	female	0. no		4. pentecostal	0. neg	.19110639	4. Higher quintile											0	High	1. Improved	Non-improved facility	0	Eastern	0	1	2016	1.261554	5-6	30-40	3	1
gulu	ea005	female	0. no	0. no	1. catholic	1. pos	1.1093727	4. Higher quintile	0	1	1	1	0	0	0	0	1	0	0	Medium	1. Improved	Shared Facility	1	Northern	0	0	2016	.44652763	>7	20-30	3	0
lyantonde	ea117	female	0. no		2. protestant	0. neg	.69389021	4. Higher quintile											0	Medium	0. Unimproved	Non-improved facility	0	Central	1	1	2016	2.6109304	5-6	30-40	1	1
kasese	ea139	male	0. no		1. catholic	0. neg	.5477795	5. Highest quintile											0	Low	1. Improved	Shared Facility	0	Western	0	0	2016		1-2	20-30	2	0
wakiso	ea111	female	0. no	0. no	2. protestant	0. neg	.5788241	5. Highest quintile	0	1	0	0	1	0	1	1	0	0	0	Low	1. Improved	Non-improved facility	1	Central	0	0	2016	2.3364551	3-4	20-30	2	1
kayunga	ea028	female	0. no		1. catholic	0. neg	.30973431	2. Lower quintile											0	Medium	1. Improved	Non-improved facility	0	Central	0		2016	1.1948116	3-4	2-4		1
kole	ea036	male	0. no	0. no	2. protestant	1. pos	.58280301	5. Highest quintile	0	1	1	1	0	0	1	1	0	0	0	Low	1. Improved	Improved, not shared facility	1	Northern	0	1	2016	2.1323435	5-6	30-40	3	1
luwero	ea091	male	0. no		2. protestant	0. neg	.19224349	2. Lower quintile											0	High	1. Improved	Non-improved facility	0	Central	0	1	2016	3.0831149	1-2	50+	2	1
lyantonde	ea117	female	0. no		4. pentecostal	0. neg	.69389021	1. Lowest quintile											0	Medium	0. Unimproved	Non-improved facility	0	Central	1	1	2016	1.9472446	1-2	40-50	1	1
kamuli	ea040	female	0. no	0. no	3. muslim	1. pos	.27252328	4. Higher quintile											1	Medium	1. Improved	Non-improved facility	1	Eastern	0		2016	4.3161988	3-4	5-10		1
kyegegwa	ea134	female	0. no	0. no	1. catholic	1. pos	.60257888	5. Highest quintile	0	1	0	0	0	0	0	0	0	1	0	High	1. Improved	Non-improved facility	1	Western	0	1	2016	.83550835	5-6	20-30	3	1
kaberamaido	ea008	male	1. yes		1. catholic	1. pos	.3978259	3. Middle quintile	0	0	0	1	0	0	0	1	0	0	0	High	1. Improved	Non-improved facility	1	Eastern	0	1	2016	1.2653855	5-6	16-20		1
mubende	ea100	male	0. no		1. catholic	0. neg	.42351413	2. Lower quintile	0	0	0	0	0	1	0	0	0	1	0	Medium	0. Unimproved	Non-improved facility	1	Central	0	1	2016	.76068252	1-2	20-30	2	1
apac	ea150	female	0. no	0. no	1. catholic	1. pos	1.6042068	4. Higher quintile	0	1	0	0	0	0	1	0	0	0	1	Medium	1. Improved	Non-improved facility	1	Northern	0	1	2016	.39681712	3-4	30-40	3	1
tororo	ea155	female	0. no		2. protestant	0. neg	.88799876	3. Middle quintile											0	Medium	1. Improved	Non-improved facility	0	Eastern	0		2016	4.5460725	5-6	2-4		1
moyo	ea164	male	0. no	1. yes	1. catholic	0. neg	.56130099	1. Lowest quintile	0	1	0	1	0	0	0	0	0	0	1	Medium	1. Improved	Open Defecation	1	Northern	0	1	2016	.84277457	1-2	40-50	2	1
maracha	ea108	female	0. no		1. catholic	0. neg	.16281658	1. Lowest quintile											0	Medium	0. Unimproved	Non-improved facility	0	Northern	0	1	2016	1.165207	3-4	11-15		1
kibaale	ea094	female	0. no	1. yes	4. pentecostal	1. pos	.77564061	3. Middle quintile	0	0	0	0	0	1	1	0	0	0	0	Medium	0. Unimproved	Non-improved facility	1	Western	0	1	2016	1.1098827	5-6	20-30	3	1
kayunga	ea136	male	0. no		2. protestant	1. pos	.65582675	5. Highest quintile											0	Medium	1. Improved	Improved, not shared facility	0	Central	0	1	2016	1.9274811	>7	11-15		1
wakiso	ea130	male	0. no	0. no	2. protestant	0. neg	.13172057	5. Highest quintile	0	0	0	0	0	1	0	0	0	1	0	Low	1. Improved	Improved, not shared facility	1	Central	0	1	2016	7.2139874	1-2	20-30	3	0
kamwenge	ea063	male	1. yes		4. pentecostal	0. neg	.2799204	2. Lower quintile												High	1. Improved	Shared Facility	0	Western	0	1	2016		3-4	20-30	2	0
lira	ea003	female	1. yes	0. no	1. catholic	1. pos	.80936408	2. Lower quintile	0	1	1	1	0	0	1	1	0	0	0	High	1. Improved	Non-improved facility	1	Northern	0	1	2016	1.141063	>7	16-20		1
wakiso	ea054	male	0. no	0. no	3. muslim	0. neg	1.1300341	5. Highest quintile	0	0	0	0	0	1	0	0	0	1	0	Medium	1. Improved	Shared Facility	1	Central	0	0	2016	8.9524479	1-2	20-30	3	1
kyegegwa	ea086	female	0. no		1. catholic	0. neg	1.2532063	2. Lower quintile											0	Medium	0. Unimproved	Non-improved facility	0	Western	0	0	2016	3.5459516	1-2	30-40	2	1
oyam	ea013	female	0. no	0. no	2. protestant	0. neg	.32638893	2. Lower quintile	0	1	1	1	0	0	1	1	0	0	0	Medium	1. Improved	Non-improved facility	1	Northern	0	1	2016	.31241444	3-4	40-50	2	1
masindi	ea074	female	0. no	0. no	3. muslim	0. neg	1.1146967	1. Lowest quintile											0	Medium	1. Improved	Non-improved facility	1	Western	1		2016	1.6929822	3-4	2-4		1
bushenyi	ea082	male	1. yes		2. protestant	0. neg	1.1803004	5. Highest quintile											0	High	1. Improved	Non-improved facility	0	Western	1	1	2016	1.503139	3-4	40-50	2	1
kibuku	ea113	female	1. yes	0. no	2. protestant	0. neg	.83222681	3. Middle quintile	0	0	0	0	0	0	0	0	0	1	0	High	1. Improved	Non-improved facility	1	Eastern	0	1	2016	1.0806032	1-2	50+	2	1
kumi	ea017	female	1. yes		4. pentecostal	0. neg	.63605374	1. Lowest quintile											0	High	0. Unimproved	Non-improved facility	0	Eastern	1	1	2016	1.4283456	5-6	20-30	2	1
soroti	ea145	male	1. yes		4. pentecostal	0. neg	.20937617	1. Lowest quintile											0	High	1. Improved	Open Defecation	0	Eastern	1	1	2016	.93230075	5-6	5-10		1
mukono	ea021	male	1. yes		2. protestant	0. neg	.65045434	4. Higher quintile											0	High	1. Improved	Non-improved facility	0	Central	0		2016		5-6	5-10		1
budaka	ea038	male	1. yes	0. no	2. protestant	0. neg	.63151985	3. Middle quintile	0	0	0	0	0	0	0	0	0	1		High	1. Improved	Non-improved facility	1	Eastern	0	1	2016	.57325655	>7	11-15		1
kibuku	ea113	male	0. no	0. no	1. catholic	1. pos	.83222681	2. Lower quintile	0	0	0	0	0	0	0	0	1	0	0	Medium	1. Improved	Non-improved facility	1	Eastern	0	1	2016	1.0855205	3-4	20-30	2	1
kalungu	ea109	female	0. no		3. muslim	0. neg	.41442007	5. Highest quintile											0	Low	0. Unimproved	Non-improved facility	0	Central	0	0	2016		1-2	20-30	3	0
kabarole	ea102	male	1. yes	0. no	2. protestant	1. pos	3.2187352	4. Higher quintile	0	0	0	0	0	1	0	0	0	1	0	High	1. Improved	Shared Facility	1	Western	0	1	2016	.57428771	1-2	50+	2	1
nebbi	ea072	female	0. no	0. no	1. catholic	1. pos	.81385291	1. Lowest quintile	0	0	0	0	0	1	0	0	0	1	0	High	1. Improved	Non-improved facility	1	Northern	1	1	2016	.41977805	1-2	16-20		1
bukwo	ea046	female	0. no		4. pentecostal	0. neg	.20995161	1. Lowest quintile											0	Medium	0. Unimproved	Non-improved facility	0	Eastern	1		2016	3.2143254	3-4	2-4		1
nebbi	ea072	female	0. no		1. catholic	1. pos	.81385291	2. Lower quintile											0	Medium	1. Improved	Non-improved facility	0	Northern	1		2016	.068010814	>7	2-4		1
kiruhura	ea137	male	1. yes	0. no	2. protestant	0. neg	4.022717	3. Middle quintile	0	1	1	1	0	0	1	1	0	0		High	0. Unimproved	Non-improved facility	1	Western	0	1	2016		5-6	20-30	3	0
yumbe	ea146	male	0. no		3. muslim	0. neg	1.0383608	1. Lowest quintile											1	Medium	1. Improved	Non-improved facility	0	Northern	0	1	2016	1.4444273	>7	5-10		1
kayunga	ea136	male	0. no	0. no	3. muslim	0. neg	.65582675	5. Highest quintile	0	0	0	0	0	1	0	0	0	1	0	Low	0. Unimproved	Non-improved facility	1	Central	0	0	2016	.82330519	3-4	50+	2	1
koboko	ea098	male	0. no	0. no	3. muslim	0. neg	.27235785	2. Lower quintile											1	Medium	0. Unimproved	Non-improved facility	1	Northern	1		2016	4.7657657	3-4	2-4		1
bundibugyo	ea084	female	0. no	0. no	1. catholic	0. neg	1.3968085	3. Middle quintile											0	Low	1. Improved	Non-improved facility	1	Western	1		2016		3-4	2-4		1
bukwo	ea096	female	0. no	0. no	2. protestant	0. neg	.19110639	1. Lowest quintile	0	1	0	0	0	0	0	0	0	1	0	Low	0. Unimproved	Non-improved facility	1	Eastern	1	1	2016	2.5498118	5-6	5-10		1
busia	ea163	male	0. no		4. pentecostal	0. neg	.53990322	1. Lowest quintile											0		1. Improved	Non-improved facility	1	Eastern	0		2016	8.8821917	3-4	2-4		1
bududa	ea035	male	0. no		1. catholic	0. neg	.33361277	2. Lower quintile											0	High	1. Improved	Non-improved facility	0	Eastern	0	1	2016	1.5669264	1-2	20-30	2	0
alebtong	ea002	female	0. no		1. catholic	0. neg	.41025251	2. Lower quintile												Low	1. Improved	Non-improved facility	0	Northern	0	1	2016	1.1469202	>7	20-30	2	1
isingiro	ea044	female	0. no		1. catholic	0. neg	2.4395351	3. Middle quintile											0	Medium	1. Improved	Non-improved facility	0	Western	0	1	2016		3-4	30-40	2	1
kasese	ea078	female	1. yes		1. catholic	1. pos	.43115443	3. Middle quintile											0	High	1. Improved	Non-improved facility	0	Western	0		2016		>7	5-10		0
kyegegwa	ea086	male	0. no	0. no	2. protestant	0. neg	1.2532063	4. Higher quintile	0	0	0	0	0	1	0	0	0	1	0	Medium	1. Improved	Non-improved facility	1	Western	0	1	2016	3.6263175	3-4	30-40	2	1
kibaale	ea075	female	1. yes	0. no	2. protestant	0. neg	.2756829	2. Lower quintile	0	0	0	0	0	1	0	0	0	1	0	High	0. Unimproved	Non-improved facility	1	Western	1	1	2016	2.4631584	3-4	20-30	2	1
nwoya	ea104	female	0. no		1. catholic	0. neg	.74335331	1. Lowest quintile											0	Low	0. Unimproved	Non-improved facility	1	Northern	0		2016	5.6975088	5-6	5-10		0
kiryandongo	ea047	female	0. no		2. protestant	0. neg	1.4286141	1. Lowest quintile											0	Medium	1. Improved	Non-improved facility	0	Western	0	0	2016	1.1355803	3-4	20-30	2	0
rubirizi	ea138	male	1. yes		2. protestant	0. neg	1.2381048	1. Lowest quintile											0	High	1. Improved	Open Defecation	0	Western	0	1	2016	.59028697	1-2	50+	1	1
mityana	ea090	female	0. no	0. no	4. pentecostal	0. neg	.28698927	5. Highest quintile											0	Medium	1. Improved	Improved, not shared facility	1	Central	0		2016	1.1095804	5-6	5-10		1
kween	ea152	male	0. no		4. pentecostal	0. neg	.10260347	1. Lowest quintile											0	Medium	1. Improved	Open Defecation	0	Eastern	1		2016	1.8503853	3-4	2-4		1
kamwenge	ea156	male	1. yes		1. catholic	1. pos	.99541253	4. Higher quintile	0	1	1	1	0	0	1	1	0	0		High	1. Improved	Non-improved facility	1	Western	0	1	2016		>7	5-10		0
hoima	ea159	male	0. no	0. no	1. catholic	1. pos	.88787609	1. Lowest quintile	0	0	0	1	0	0	0	0	0	1	0	Low	1. Improved	Non-improved facility	1	Western	1	1	2016	2.3771036	3-4	20-30	3	1
pader	ea006	female	0. no		2. protestant	0. neg	.29448268	1. Lowest quintile											0	Low	1. Improved	Non-improved facility	0	Northern	1	1	2016	1.8500501	1-2	20-30	2	1
kabale	ea037	male	0. no	0. no	1. catholic	1. pos	.49356669	5. Highest quintile	0	0	0	0	0	1	0	0	1	0	0	Medium	1. Improved	Non-improved facility	1	Western	0	1	2016	.95746052	>7	40-50	2	1
arua	ea057	female	1. yes		1. catholic	0. neg	.18786108	2. Lower quintile											0	High	1. Improved	Non-improved facility	0	Northern	0	1	2016	.4137769	5-6	16-20		1
kamuli	ea040	male	0. no	0. no	2. protestant	0. neg	.27252328	2. Lower quintile	0	0	0	0	0	1	0	0	0	1	1	Medium	1. Improved	Non-improved facility	1	Eastern	0	1	2016	2.3111248	3-4	11-15		1
rakai	ea068	female	0. no	0. no	1. catholic	1. pos	.52474719	2. Lower quintile	0	0	0	1	0	0	0	0	0	1	0	Medium	0. Unimproved	Non-improved facility	1	Central	0	1	2016	8.238555	1-2	20-30	2	1
isingiro	ea079	female	0. no		1. catholic	0. neg	.31957236	4. Higher quintile											1	High	1. Improved	Non-improved facility	0	Western	1	1	2016		5-6	11-15		0
rakai	ea043	female	0. no	0. no	2. protestant	1. pos	.6901654	2. Lower quintile	0	0	0	0	0	1	0	0	0	1	0	Medium	0. Unimproved	Non-improved facility	1	Central	0	1	2016	4.4787664	5-6	20-30	2	1
nakasongola	ea099	male	0. no		1. catholic	1. pos	.5516699	4. Higher quintile											0	Medium	0. Unimproved	Open Defecation	0	Central	1	1	2016		5-6	5-10		0
mityana	ea168	female	0. no	0. no	1. catholic	0. neg	1.4115279	5. Highest quintile	0	0	0	0	0	0	0	0	1	0	0	Low	1. Improved	Non-improved facility	1	Central	0	0	2016	7.5090013	3-4	40-50	3	1
maracha	ea108	female	0. no		1. catholic	0. neg	.16281658	4. Higher quintile											0	High	1. Improved	Non-improved facility	0	Northern	0		2016	1.1764181	>7	5-10		1
koboko	ea098	female	1. yes	0. no	3. muslim	1. pos	.27235785	2. Lower quintile											1	High	1. Improved	Non-improved facility	1	Northern	0		2016	5.2881975	5-6	5-10		1
bugiri	ea049	female	0. no	0. no	2. protestant	1. pos	1.017166	1. Lowest quintile	0	1	0	0	0	0	0	0	0	1	1	Medium	0. Unimproved	Non-improved facility	1	Eastern	0	1	2016	1.2182246	>7	30-40	1	1
tororo	ea143	male	0. no		1. catholic	1. pos	.80356181	1. Lowest quintile											0	Medium	0. Unimproved	Non-improved facility	0	Eastern	0		2016		>7	2-4		1
pallisa	ea009	female	1. yes	0. no	2. protestant	1. pos	1.4601899	3. Middle quintile	0	0	0	0	0	0	0	0	0	1	0	High	0. Unimproved	Non-improved facility	1	Eastern	1	1	2016	.4838475	3-4	20-30	2	1
iganga	ea095	female	0. no	0. no	3. muslim	0. neg	1.3836198	4. Higher quintile	0	0	0	0	0	0	0	0	0	1	1	Medium	1. Improved	Improved, not shared facility	1	Eastern	0	1	2016	5.0443301	5-6	11-15		1
mayuge	ea121	female	0. no	0. no	2. protestant	0. neg	1.4494569	4. Higher quintile	0	1	0	0	0	0	0	0	0	1	1	High	0. Unimproved	Non-improved facility	1	Eastern	0	1	2016	1.1552571	>7	11-15		1
nakapiripirit	ea007	male	1. yes		1. catholic	1. pos	1.7120019	1. Lowest quintile											0	High	1. Improved	Open Defecation	0	Northern	0		2016		5-6	5-10		0
isingiro	ea044	male	1. yes		1. catholic	0. neg	2.4395351	4. Higher quintile	0	1	0	1	0	0	0	0	0	1	0	High	1. Improved	Non-improved facility	1	Western	0	0	2016	.098268516	1-2	20-30	2	1
lira	ea019	female	0. no		1. catholic	0. neg	.41205198	5. Highest quintile											0	Low	0. Unimproved	Non-improved facility	0	Northern	0	1	2016	7.8804259	1-2	50+	1	1
rukungiri	ea160	female	0. no		2. protestant	1. pos	.57335323	2. Lower quintile											0	Medium	0. Unimproved	Non-improved facility	0	Western	0		2016	.81176984	5-6	5-10		1
alebtong	ea002	male	1. yes		1. catholic	1. pos	.41025251	1. Lowest quintile												High	0. Unimproved	Non-improved facility	0	Northern	0	1	2016	1.0846313	5-6	11-15		1
katakwi	ea015	female	1. yes		4. pentecostal	1. pos	1.1278059	2. Lower quintile											0	High	1. Improved	Open Defecation	0	Eastern	0	1	2016	.8425414	>7	11-15		1
kayunga	ea122	male	0. no	0. no	3. muslim	0. neg	1.0505427	5. Highest quintile	0	0	0	0	0	1	0	0	0	1	0	Low	1. Improved	Improved, not shared facility	1	Central	0	1	2016	8.3389406	3-4	16-20		0
apac	ea150	female	0. no	0. no	1. catholic	1. pos	1.6042068	1. Lowest quintile	0	1	0	0	0	0	0	0	0	1	1	Medium	1. Improved	Open Defecation	1	Northern	0	1	2016	1.0556948	1-2	16-20		1
lwengo	ea092	male	0. no		4. pentecostal	0. neg	.81550324	5. Highest quintile												Low	1. Improved	Improved, not shared facility	0	Central	0	0	2016	1.0448185	5-6	5-10		0
sironko	ea114	male	1. yes		1. catholic	1. pos	1.3585526	3. Middle quintile											0	High	1. Improved	Non-improved facility	0	Eastern	0	1	2016	3.8267937	5-6	11-15		1
mubende	ea034	male	0. no	0. no	1. catholic	0. neg	.28799331	1. Lowest quintile	0	0	0	0	0	1	0	0	0	1	0	Low	1. Improved	Non-improved facility	1	Central	0	1	2016	.61093861	1-2	40-50	1	1
namutumba	ea051	female	0. no		1. catholic	1. pos	.90048963	3. Middle quintile											0	High	1. Improved	Improved, not shared facility	0	Eastern	0		2016	5.2354374	>7	5-10		1
ngora	ea107	male	0. no		2. protestant	0. neg	.92627186	1. Lowest quintile											0	Low	1. Improved	Non-improved facility	0	Eastern	0		2016	1.0323619	3-4	5-10		1
kampala	ea060	male	0. no	0. no	2. protestant	0. neg	2.6267624	5. Highest quintile	0	1	0	1	0	0	1	1	0	0	0	High	1. Improved	Shared Facility	1	Central	0	1	2016	5.2620301	3-4	20-30	3	1
bulambuli	ea081	female	0. no		1. catholic	0. neg	.83982098	3. Middle quintile											0	High	1. Improved	Non-improved facility	0	Eastern	0	1	2016	4.7383161	3-4	40-50	1	1
koboko	ea053	male	0. no		3. muslim	1. pos	.70053607	2. Lower quintile											1	Medium	1. Improved	Non-improved facility	0	Northern	0		2016	1.3130252	>7	2-4		1
mukono	ea021	male	0. no		2. protestant	1. pos	.65045434	2. Lower quintile											0	High	1. Improved	Non-improved facility	0	Central	0	1	2016	.51916569	1-2	30-40	2	1
hoima	ea076	male	0. no	0. no	2. protestant	0. neg	.57846773	5. Highest quintile	1	1	0	0	0	0	1	0	0	0	0	Medium	1. Improved	Non-improved facility	1	Western	0	0	2016	1.4182044	1-2	40-50	3	1
arua	ea057	female	1. yes	0. no	1. catholic	0. neg	.18786108	1. Lowest quintile	0	1	0	0	0	0	0	0	0	1	0	High	0. Unimproved	Non-improved facility	1	Northern	0	1	2016	.35848284	5-6	30-40	2	1
nakaseke	ea115	female	0. no	0. no	1. catholic	0. neg	.42624682	4. Higher quintile	0	0	0	0	0	1	0	0	0	1	0	Medium	1. Improved	Improved, not shared facility	1	Central	0	1	2016	1.484503	1-2	40-50	1	1
jinja	ea030	female	0. no		1. catholic	1. pos	.92770147	3. Middle quintile											1	High	1. Improved	Non-improved facility	0	Eastern	0	1	2016	1.1068553	>7	5-10		1
kyegegwa	ea134	female	0. no	0. no	1. catholic	0. neg	.60257888	4. Higher quintile	0	0	0	0	0	1	0	0	0	1	0	Medium	1. Improved	Non-improved facility	1	Western	1	1	2016	.39412847	>7	20-30	2	1
buyende	ea026	female	0. no		2. protestant	0. neg	5.3163781	5. Highest quintile											1	Medium	1. Improved	Non-improved facility	0	Eastern	0	1	2016	1.1040264	>7	11-15		0
kabong	ea120	female	0. no		1. catholic	0. neg	1.8993807	1. Lowest quintile												Medium	1. Improved	Non-improved facility	0	Eastern	0		2016		3-4	5-10		0
jinja	ea030	female	0. no		3. muslim	1. pos	.92770147	5. Highest quintile											1	Medium	1. Improved	Non-improved facility	1	Eastern	0		2016	.77386647	5-6	5-10		1
kampala	ea103	male	0. no	0. no	4. pentecostal	1. pos	.48905531	5. Highest quintile	0	1	0	0	0	0	0	0	1	0	0	Low	1. Improved	Shared Facility	1	Central	0	1	2016	4.5567341	1-2	20-30	3	1
kamuli	ea025	female	0. no		1. catholic	0. neg	1.1752951	3. Middle quintile											0	High	1. Improved	Non-improved facility	0	Eastern	0	1	2016	1.1703639	3-4	30-40	1	1
mbarara	ea097	female	1. yes		1. catholic	1. pos	.50926977	2. Lower quintile												High	0. Unimproved	Non-improved facility	0	Western	1		2016	.62636238	5-6	2-4		1
arua	ea149	female	0. no	0. no	3. muslim	1. pos	.80224597	5. Highest quintile	0	0	0	1	0	0	0	1	0	0	1	Low	1. Improved	Improved, not shared facility	1	Northern	1	1	2016		>7	16-20		0
kamuli	ea025	female	0. no		5. sda	0. neg	1.1752951	5. Highest quintile											0	Medium	1. Improved	Improved, not shared facility	0	Eastern	0	0	2016	5.9717736	>7	50+	1	1
kamuli	ea040	female	0. no		3. muslim	0. neg	.27252328	4. Higher quintile											1	Medium	1. Improved	Non-improved facility	0	Eastern	0	1	2016	2.407263	1-2	16-20		1
hoima	ea159	male	1. yes	1. yes	6. other	0. neg	.88787609	1. Lowest quintile	0	0	0	0	0	1	0	0	0	1	0	High	1. Improved	Non-improved facility	1	Western	0	1	2016	2.0937665	5-6	40-50	2	1
mbarara	ea158	female	1. yes		2. protestant	0. neg	.39678076	5. Highest quintile												High	1. Improved	Non-improved facility	0	Western	1		2016	1.4033579	>7	2-4		1
ssembabule	ea128	female	0. no		1. catholic	1. pos	.26662341	4. Higher quintile											0	High	0. Unimproved	Non-improved facility	0	Central	0		2016	1.3549178	3-4	5-10		1
oyam	ea013	female	0. no	0. no	1. catholic	0. neg	.32638893	1. Lowest quintile	1	0	1	1	0	0	1	1	0	0	0	Medium	0. Unimproved	Non-improved facility	1	Northern	0	1	2016	.93335932	3-4	20-30	2	1
mityana	ea090	male	0. no	0. no	3. muslim	1. pos	.28698927	4. Higher quintile											0	Medium	1. Improved	Improved, not shared facility	1	Central	0		2016	1.3651572	5-6	5-10		1
luuka	ea031	female	0. no	0. no	1. catholic	0. neg	.45828938	3. Middle quintile	0	0	0	0	0	0	0	0	1	0	0	High	1. Improved	Open Defecation	1	Eastern	0	1	2016	2.169611	1-2	50+	1	1
ntungamo	ea157	female	0. no		2. protestant	0. neg	.43555981	3. Middle quintile											0	Medium	0. Unimproved	Non-improved facility	0	Western	0	1	2016	9.2680235	5-6	20-30	2	1
mayuge	ea121	female	0. no	0. no	3. muslim	0. neg	1.4494569	1. Lowest quintile											1	Medium	0. Unimproved	Non-improved facility	1	Eastern	0		2016	1.1664348	>7	5-10		1
luwero	ea091	male	0. no	0. no	1. catholic	0. neg	.19224349	4. Higher quintile	0	0	0	0	0	1	0	0	0	1	0	Medium	1. Improved	Improved, not shared facility	1	Central	0	1	2016	1.0545328	3-4	11-15		1
kampala	ea161	female	0. no	0. no	1. catholic	1. pos	2.7038426	4. Higher quintile	0	1	0	0	0	0	0	0	0	0	0	High	1. Improved	Non-improved facility	1	Central	0	1	2016	6.5084085	1-2	30-40	2	1
lyantonde	ea117	male	0. no		2. protestant	0. neg	.69389021	1. Lowest quintile											0	Medium	0. Unimproved	Non-improved facility	0	Central	1		2016	2.0304396	>7	5-10		1
amuru	ea010	male	0. no	1. yes	1. catholic	0. neg	.57826024	5. Highest quintile	0	0	0	1	0	0	0	0	0	1	0	Medium	1. Improved	Improved, not shared facility	1	Northern	0	1	2016		1-2	30-40	3	0
kampala	ea154	male	0. no		1. catholic	0. neg	.23710051	5. Highest quintile											0	Low	1. Improved	Shared Facility	0	Central	0		2016	1.0671529	3-4	5-10		1
zombo	ea012	female	0. no		1. catholic	0. neg	1.0222743	3. Middle quintile											0	Low	1. Improved	Non-improved facility	0	Northern	0	1	2016	.56409556	3-4	5-10		1
kiboga	ea027	female	0. no	0. no	3. muslim	0. neg	1.8044974	5. Highest quintile											0	Medium	1. Improved	Improved, not shared facility	1	Central	0		2016	1.5367451	3-4	2-4		1
bulambuli	ea081	male	0. no		1. catholic	0. neg	.83982098	4. Higher quintile											0	High	1. Improved	Non-improved facility	0	Eastern	0	0	2016	4.7526731	1-2	30-40	2	1
yumbe	ea151	male	0. no	0. no	3. muslim	0. neg	.78162152	2. Lower quintile	0	1	0	0	0	0	1	1	0	0	0	Low	1. Improved	Non-improved facility	1	Northern	0	1	2016		1-2	20-30	1	0
tororo	ea143	female	0. no	0. no	4. pentecostal	0. neg	.80356181	3. Middle quintile	0	1	0	0	1	0	0	0	1	0	0	Medium	1. Improved	Non-improved facility	1	Eastern	0	1	2016	.89893907	5-6	16-20	3	1
arua	ea166	male	0. no	0. no	1. catholic	0. neg	.34074774	1. Lowest quintile											1	Medium	0. Unimproved	Shared Facility	1	Northern	0		2016		3-4	2-4		0
butaleja	ea126	female	0. no	0. no	2. protestant	0. neg	.49633583	1. Lowest quintile	0	0	0	0	0	1	0	0	0	1	1	Medium	1. Improved	Non-improved facility	1	Eastern	0	1	2016	.53823256	>7	11-15		1
kyenjojo	ea041	female	0. no	0. no	6. other	0. neg	2.8452063	3. Middle quintile											0	Medium	1. Improved	Non-improved facility	1	Western	0		2016	1.3030457	3-4	5-10		1
luwero	ea091	male	0. no	0. no	1. catholic	1. pos	.19224349	5. Highest quintile	0	0	0	1	0	0	0	0	1	0	0	Medium	1. Improved	Shared Facility	1	Central	0	0	2016	.51631165	1-2	16-20		1
mityana	ea090	female	0. no		1. catholic	1. pos	.28698927	5. Highest quintile	1	0	1	0	0	0	0	0	0	1	0	Medium	1. Improved	Improved, not shared facility	1	Central	0	1	2016	1.04185	5-6	30-40	3	1
busia	ea163	female	0. no	0. no	2. protestant	0. neg	.53990322	2. Lower quintile	0	1	0	0	0	0	0	0	0	1	0	Medium	0. Unimproved	Non-improved facility	1	Eastern	0	1	2016	9.8090496	>7	20-30	2	1
lamwo	ea133	female	0. no	0. no	1. catholic	0. neg	1.266912	1. Lowest quintile	0	0	0	0	0	1	0	0	0	1	0	Low	1. Improved	Non-improved facility	1	Northern	0	0	2016	1.7214973	3-4	20-30	2	1
buvuma	ea069	male	1. yes	0. no	1. catholic	1. pos	.28866461	3. Middle quintile	0	1	0	1	0	0	0	0	0	1	0	High	1. Improved	Shared Facility	1	Central	1	1	2016	.29275915	1-2	16-20		1
manafwa	ea039	female	0. no		2. protestant	0. neg	.13963948	2. Lower quintile											0	High	1. Improved	Open Defecation	0	Eastern	0	0	2016		1-2	50+	1	1
hoima	ea076	female	0. no	0. no	2. protestant	0. neg	.57846773	2. Lower quintile	0	1	0	0	0	0	0	0	0	1	0	Medium	1. Improved	Non-improved facility	1	Western	0	1	2016	1.4757788	3-4	40-50	1	1
mbarara	ea158	male	0. no	0. no	2. protestant	0. neg	.39678076	5. Highest quintile												Medium	1. Improved	Non-improved facility	1	Western	0		2016	.90243882	5-6	5-10		1
wakiso	ea088	female	0. no	0. no	2. protestant	0. neg	3.0153606	5. Highest quintile	0	0	0	0	0	1	0	0	0	1		Medium	1. Improved	Improved, not shared facility	1	Central	0	0	2016	1.2753232	5-6	20-30	2	1
kyegegwa	ea134	male	0. no		3. muslim	0. neg	.60257888	2. Lower quintile											0	Medium	0. Unimproved	Non-improved facility	0	Western	0	1	2016	.86609459	1-2	20-30	2	1
busia	ea116	female	0. no	0. no	1. catholic	0. neg	.74642289	5. Highest quintile	0	1	0	1	0	0	1	1	0	0	0	Low	1. Improved	Shared Facility	1	Eastern	0	0	2016	.51720458	1-2	40-50	3	0
serere	ea014	male	1. yes		2. protestant	0. neg	.38273415	2. Lower quintile											0	High	1. Improved	Improved, not shared facility	0	Eastern	0	1	2016	.77826756	>7	16-20		1
iganga	ea095	female	1. yes		3. muslim	0. neg	1.3836198	1. Lowest quintile											1	High	1. Improved	Open Defecation	1	Eastern	1		2016	9.0574684	3-4	5-10		1
masaka	ea085	female	0. no	0. no	1. catholic	0. neg	.4753637	4. Higher quintile	0	0	0	0	0	1	0	0	0	1	0	High	0. Unimproved	Open Defecation	1	Central	1	1	2016	4.19625	1-2	50+	2	1
nakapiripirit	ea007	female	1. yes		1. catholic	0. neg	1.7120019	1. Lowest quintile											0	High	1. Improved	Open Defecation	0	Northern	0	1	2016	1.2589929	5-6	20-30	1	1
masaka	ea101	male	0. no		6. other	0. neg	.38663337	3. Middle quintile											1	Medium	0. Unimproved	Open Defecation	0	Central	1	1	2016	4.6399965	1-2	20-30	2	1
namayingo	ea165	male	1. yes		1. catholic	1. pos	.73461604	3. Middle quintile	0	0	0	0	0	1	0	0	0	1	1	High	0. Unimproved	Open Defecation	1	Eastern	1	1	2016	.09113694	1-2	20-30	2	1
kamuli	ea025	female	0. no		5. sda	0. neg	1.1752951	1. Lowest quintile											0	Medium	1. Improved	Non-improved facility	0	Eastern	0	1	2016	1.1726596	>7	30-40	2	1
wakiso	ea083	female	0. no		3. muslim	1. pos	.10494388	5. Highest quintile												Medium	1. Improved	Non-improved facility	0	Central	0	0	2016	6.9330163	1-2	20-30	2	1
rakai	ea112	female	0. no	0. no	1. catholic	0. neg	7.9102573	5. Highest quintile	0	0	0	0	0	1	0	0	0	1	0	Medium	0. Unimproved	Non-improved facility	1	Central	1	0	2016	1.5677739	3-4	16-20		1
lamwo	ea133	female	0. no		4. pentecostal	1. pos	1.266912	1. Lowest quintile											0	Low	1. Improved	Non-improved facility	0	Northern	0	0	2016	2.0420318	1-2	50+	2	1
kampala	ea161	male	0. no	0. no	3. muslim	0. neg	2.7038426	3. Middle quintile	0	0	0	0	0	1	0	0	1	0	0	High	1. Improved	Non-improved facility	1	Central	0	1	2016	6.5468097	1-2	20-30	3	1
kitgum	ea106	female	0. no	0. no	2. protestant	0. neg	1.512229	2. Lower quintile	0	0	0	0	0	1	0	0	0	0	0	Medium	1. Improved	Shared Facility	1	Northern	0	1	2016	1.6181736	3-4	30-40	3	0
rakai	ea112	male	0. no		1. catholic	1. pos	7.9102573	2. Lower quintile											0	Medium	0. Unimproved	Non-improved facility	0	Central	0	1	2016	.96411109	1-2	20-30	2	1
arua	ea149	female	0. no	0. no	1. catholic	0. neg	.80224597	4. Higher quintile	0	1	0	0	0	0	0	0	0	1	1	Low	1. Improved	Non-improved facility	1	Northern	1	1	2016		1-2	20-30	3	0
bukwo	ea096	female	0. no	0. no	4. pentecostal	0. neg	.19110639	5. Highest quintile	0	1	0	0	0	0	0	0	0	1	0	High	1. Improved	Non-improved facility	1	Eastern	0	1	2016	1.2948694	5-6	11-15		1
masindi	ea032	female	0. no	0. no	1. catholic	0. neg	.93684411	4. Higher quintile	0	0	0	0	0	1	0	0	0	1	0	Low	1. Improved	Non-improved facility	1	Western	0	1	2016	2.2750578	>7	30-40	2	1
kabarole	ea119	female	0. no	0. no	1. catholic	0. neg	2.2940335	3. Middle quintile											0	Medium	0. Unimproved	Non-improved facility	1	Western	1		2016	7.8634386	5-6	2-4		1
kabarole	ea119	female	0. no		1. catholic	1. pos	2.2940335	2. Lower quintile											0	Medium	1. Improved	Non-improved facility	0	Western	0		2016	7.2264237	3-4	5-10		1
agago	ea045	male	0. no	0. no	2. protestant	0. neg	.32132107	1. Lowest quintile	0	1	1	1	0	0	0	0	1	0	1	Medium	1. Improved	Shared Facility	1	Northern	0	1	2016	2.363169	3-4	11-15		1
koboko	ea053	female	0. no		3. muslim	1. pos	.70053607	2. Lower quintile	0	0	0	0	1	0	0	0	0	1	1	High	1. Improved	Non-improved facility	1	Northern	0	1	2016	1.260188	5-6	20-30	2	1
sironko	ea127	male	0. no		2. protestant	0. neg	.10262638	2. Lower quintile											0	Medium	1. Improved	Non-improved facility	0	Eastern	0	1	2016	9.0834656	5-6	11-15		0
mbale	ea141	female	0. no	0. no	1. catholic	0. neg	4.3832021	5. Highest quintile											0	Low	1. Improved	Shared Facility	1	Eastern	0		2016	8.4205961	5-6	5-10		0
bukwo	ea046	male	0. no		1. catholic	0. neg	.20995161	1. Lowest quintile											0	Low	0. Unimproved	Non-improved facility	0	Eastern	1	1	2016	2.855546	1-2	50+	2	1
kumi	ea017	male	0. no	0. no	2. protestant	0. neg	.63605374	4. Higher quintile											0	Medium	1. Improved	Non-improved facility	1	Eastern	0		2016	1.1510406	>7	2-4		1
masindi	ea074	male	1. yes		3. muslim	0. neg	1.1146967	2. Lower quintile											0	High	1. Improved	Non-improved facility	0	Western	0	1	2016	2.6010566	3-4	30-40	2	1
busia	ea163	female	0. no	0. no	2. protestant	0. neg	.53990322	5. Highest quintile	0	1	0	0	0	0	0	0	0	1	0	Medium	1. Improved	Shared Facility	1	Eastern	0	0	2016	8.7791786	1-2	50+	2	1
masaka	ea101	male	0. no	0. no	1. catholic	0. neg	.38663337	3. Middle quintile	0	0	0	1	0	0	1	0	1	0	1	Medium	0. Unimproved	Non-improved facility	1	Central	0	1	2016	6.2170243	1-2	20-30	3	1
lwengo	ea092	female	0. no		2. protestant	0. neg	.81550324	5. Highest quintile												Low	1. Improved	Improved, not shared facility	0	Central	0	0	2016	1.0754418	1-2	40-50	1	0
isingiro	ea044	female	0. no		1. catholic	0. neg	2.4395351	5. Highest quintile											0	Medium	1. Improved	Improved, not shared facility	0	Western	0	0	2016		1-2	50+	2	1
iganga	ea095	female	0. no		3. muslim	0. neg	1.3836198	3. Middle quintile											1	High	1. Improved	Non-improved facility	1	Eastern	1		2016	4.8493571	>7	5-10		1
kumi	ea017	male	0. no	0. no	2. protestant	0. neg	.63605374	1. Lowest quintile											0	High	1. Improved	Non-improved facility	1	Eastern	0		2016	.61346424	>7	5-10		1
kyegegwa	ea134	male	0. no	0. no	2. protestant	0. neg	.60257888	2. Lower quintile											0	Medium	1. Improved	Non-improved facility	1	Western	0		2016	.93291295	3-4	2-4		1
mitooma	ea140	female	1. yes	0. no	1. catholic	0. neg	1.0758283	4. Higher quintile											0	High	0. Unimproved	Non-improved facility	1	Western	1		2016	.44361779	>7	5-10		1
rakai	ea068	female	0. no	0. no	2. protestant	0. neg	.52474719	4. Higher quintile	0	0	0	1	0	0	0	0	0	1	0	Medium	0. Unimproved	Non-improved facility	1	Central	0	1	2016	4.2253785	>7	20-30	2	1
bulambuli	ea081	female	1. yes		1. catholic	0. neg	.83982098	3. Middle quintile											0	High	1. Improved	Non-improved facility	0	Eastern	0		2016	4.7475123	5-6	2-4		1
butambala	ea064	male	0. no	0. no	1. catholic	0. neg	.86473948	5. Highest quintile												High	1. Improved	Non-improved facility	1	Central	0		2016	2.368295	5-6	2-4		1
kamuli	ea040	male	1. yes		2. protestant	0. neg	.27252328	4. Higher quintile											1	High	1. Improved	Non-improved facility	0	Eastern	0		2016	2.4573617	5-6	5-10		1
arua	ea166	female	0. no	0. no	1. catholic	0. neg	.34074774	3. Middle quintile	0	1	0	0	0	0	0	1	0	0	1	Medium	1. Improved	Shared Facility	1	Northern	0	1	2016	.4846687	1-2	16-20	2	0
agago	ea105	female	0. no	0. no	1. catholic	0. neg	.38271183	2. Lower quintile	0	0	0	0	0	1	0	0	0	1	1	Medium	1. Improved	Improved, not shared facility	1	Northern	0	0	2016	.98266679	3-4	11-15		1
mbale	ea080	male	0. no		3. muslim	0. neg	.42381588	3. Middle quintile											0	Medium	1. Improved	Non-improved facility	0	Eastern	0	0	2016	8.045558	5-6	16-20		1
nakapiripirit	ea007	female	1. yes		1. catholic	0. neg	1.7120019	1. Lowest quintile											0	High	1. Improved	Open Defecation	0	Northern	0	1	2016	1.2618908	5-6	30-40	1	1
tororo	ea143	male	0. no	0. no	1. catholic	0. neg	.80356181	2. Lower quintile	0	0	0	0	1	0	0	0	1	0	0	Medium	1. Improved	Non-improved facility	1	Eastern	0	0	2016		3-4	20-30	3	1
yumbe	ea146	female	0. no		3. muslim	0. neg	1.0383608	1. Lowest quintile											1	Medium	1. Improved	Non-improved facility	0	Northern	0	1	2016	1.3655362	>7	5-10		1
manafwa	ea055	male	0. no		6. other	0. neg	.50502372	1. Lowest quintile											0	High	1. Improved	Non-improved facility	0	Eastern	0	1	2016	.24707203	3-4	20-30	2	1
luuka	ea031	female	0. no	0. no	3. muslim	0. neg	.45828938	4. Higher quintile	0	0	0	0	0	0	0	0	0	1	0	High	1. Improved	Improved, not shared facility	1	Eastern	0	1	2016	2.2400742	5-6	5-10		1
mbale	ea110	male	0. no		2. protestant	1. pos	.21739942	3. Middle quintile	0	1	0	0	1	0	0	0	0	1	0	High	1. Improved	Non-improved facility	1	Eastern	0	1	2016	.35275808	1-2	11-15		1
nakasongola	ea099	female	1. yes		1. catholic	1. pos	.5516699	3. Middle quintile											0	High	0. Unimproved	Open Defecation	0	Central	0	0	2016		1-2	50+	2	0
oyam	ea018	female	1. yes	0. no	1. catholic	0. neg	1.4751327	3. Middle quintile	0	1	1	1	0	0	1	1	0	0	0	High	1. Improved	Non-improved facility	1	Northern	0	1	2016	1.5302052	5-6	40-50	2	1
wakiso	ea169	male	0. no	0. no	2. protestant	0. neg	.62485427	5. Highest quintile	0	1	1	0	0	0	1	0	0	0	0	Low	1. Improved	Non-improved facility	1	Central	0	1	2016	7.1515293	1-2	20-30	3	0
moyo	ea164	male	0. no	0. no	1. catholic	0. neg	.56130099	3. Middle quintile	0	1	0	0	0	0	1	1	0	0	1	High	1. Improved	Shared Facility	1	Northern	0	1	2016	1.0675297	1-2	20-30	2	1
maracha	ea108	female	0. no	1. yes	1. catholic	0. neg	.16281658	1. Lowest quintile	0	0	0	0	0	0	0	0	0	1	0	Low	0. Unimproved	Non-improved facility	1	Northern	0	1	2016	.73170727	5-6	50+	1	1
kampala	ea153	male	0. no	0. no	2. protestant	0. neg	.33863333	5. Highest quintile	0	0	1	1	0	0	1	0	0	0	0	Low	1. Improved	Non-improved facility	1	Central	0	0	2016	1.9733413	5-6	16-20	3	1
masaka	ea085	male	1. yes	0. no	2. protestant	0. neg	.4753637	2. Lower quintile	0	0	0	0	0	1	0	0	0	1	0	High	0. Unimproved	Open Defecation	1	Central	1	1	2016	4.1675968	1-2	30-40	2	1
apac	ea150	male	1. yes		1. catholic	0. neg	1.6042068	2. Lower quintile											1	High	1. Improved	Non-improved facility	0	Northern	0		2016		3-4	2-4		1
buvuma	ea069	female	0. no	0. no	4. pentecostal	0. neg	.28866461	3. Middle quintile	0	1	0	1	0	0	0	0	0	1	0	Medium	0. Unimproved	Non-improved facility	1	Central	1	1	2016	.28240228	1-2	30-40	2	1
jinja	ea030	male	0. no	0. no	1. catholic	1. pos	.92770147	5. Highest quintile	0	0	0	0	0	1	0	0	0	1	1	Medium	1. Improved	Improved, not shared facility	1	Eastern	0	0	2016	.87228167	3-4	16-20		1
yumbe	ea146	male	0. no	0. no	3. muslim	1. pos	1.0383608	1. Lowest quintile	0	1	0	0	0	0	0	0	0	1	1	Low	1. Improved	Open Defecation	1	Northern	0	1	2016	1.3743176	5-6	20-30	3	1
lwengo	ea092	female	0. no		1. catholic	0. neg	.81550324	5. Highest quintile												Medium	1. Improved	Shared Facility	0	Central	0	1	2016	.44437924	5-6	40-50	2	0
manafwa	ea039	male	0. no	0. no	6. other	0. neg	.13963948	2. Lower quintile	0	0	0	0	0	1	0	0	0	1	0	Low	1. Improved	Non-improved facility	1	Eastern	0	0	2016		1-2	50+	2	1
kayunga	ea136	female	0. no		3. muslim	0. neg	.65582675	4. Higher quintile											0	Medium	1. Improved	Non-improved facility	0	Central	0	1	2016	1.003142	5-6	11-15		1
masaka	ea101	male	0. no		4. pentecostal	0. neg	.38663337	2. Lower quintile											1	Medium	0. Unimproved	Open Defecation	0	Central	1	1	2016	3.4675093	3-4	20-30	2	1
nebbi	ea072	female	1. yes	0. no	1. catholic	1. pos	.81385291	1. Lowest quintile	0	1	0	0	0	0	0	0	0	1	0	High	1. Improved	Non-improved facility	1	Northern	1	1	2016		5-6	16-20		1
dokolo	ea011	male	0. no	0. no	1. catholic	0. neg	.38631862	4. Higher quintile	0	0	0	0	0	1	0	0	0	1	0	Medium	1. Improved	Non-improved facility	1	Northern	0	1	2016	1.6284477	5-6	11-15		1
kampala	ea154	male	1. yes	0. no	1. catholic	0. neg	.23710051	2. Lower quintile	0	0	0	0	0	1	0	0	0	1	0	High	1. Improved	Open Defecation	1	Central	1	1	2016	1.0159863	1-2	50+	2	1
kaberamaido	ea008	female	0. no		1. catholic	0. neg	.3978259	1. Lowest quintile											0	High	1. Improved	Non-improved facility	0	Eastern	0	0	2016	1.4231583	3-4	30-40	2	1
kampala	ea170	male	0. no		3. muslim	0. neg	.88595629	5. Highest quintile												Medium	1. Improved	Non-improved facility	0	Central	0	0	2016	5.3203692	1-2	16-20	2	1
jinja	ea029	male	0. no		3. muslim	0. neg	.80298644	4. Higher quintile											1	Medium	1. Improved	Improved, not shared facility	0	Eastern	0	1	2016		>7	5-10		1
buyende	ea026	male	0. no		4. pentecostal	0. neg	5.3163781	3. Middle quintile											1	High	1. Improved	Non-improved facility	0	Eastern	0	1	2016	1.0919912	3-4	30-40	2	0
kotido	ea131	female	1. yes	0. no	1. catholic	0. neg	3.2420659	1. Lowest quintile	0	0	0	0	0	1	0	0	0	1	0	High	1. Improved	Open Defecation	1	Northern	0	0	2016	1.6524816	5-6	30-40	1	1
mbale	ea110	female	1. yes		3. muslim	0. neg	.21739942	2. Lower quintile											0	High	0. Unimproved	Non-improved facility	0	Eastern	0	1	2016	8.3229313	3-4	50+	1	1
ntungamo	ea073	male	0. no	0. no	2. protestant	0. neg	2.9376845	5. Highest quintile	0	1	0	1	0	0	0	0	0	1	0	Medium	1. Improved	Shared Facility	1	Western	0	1	2016	1.4457759	1-2	20-30	3	1
yumbe	ea151	female	0. no	0. no	3. muslim	1. pos	.78162152	3. Middle quintile	0	1	0	1	0	0	1	1	0	0	0	Medium	1. Improved	Non-improved facility	1	Northern	0	1	2016		1-2	20-30	2	0
kanungu	ea024	female	1. yes		2. protestant	0. neg	.41283274	3. Middle quintile											0	High	0. Unimproved	Non-improved facility	0	Western	1	1	2016	.94174182	5-6	11-15		1
kole	ea036	female	0. no	0. no	3. muslim	1. pos	.58280301	2. Lower quintile											0	High	1. Improved	Non-improved facility	1	Northern	0		2016	1.3386559	5-6	5-10		1
masaka	ea101	male	0. no		3. muslim	1. pos	.38663337	3. Middle quintile											1	Medium	0. Unimproved	Open Defecation	0	Central	1	1	2016	3.2947934	1-2	20-30	2	1
zombo	ea167	male	1. yes	1. yes	1. catholic	1. pos	.15705112	3. Middle quintile	0	0	0	0	0	1	0	0	1	0	0	High	1. Improved	Non-improved facility	1	Northern	0	1	2016	.42954251	3-4	50+	2	1
mityana	ea093	female	0. no		1. catholic	0. neg	.42130059	5. Highest quintile											0	Medium	1. Improved	Improved, not shared facility	0	Central	0	1	2016	1.6419239	5-6	11-15		1
kaberamaido	ea008	female	0. no	1. yes	1. catholic	0. neg	.3978259	2. Lower quintile	0	1	0	1	0	0	0	0	0	1	0	High	1. Improved	Non-improved facility	1	Eastern	0	1	2016	1.2674866	>7	30-40	2	1
apac	ea150	female	0. no	0. no	1. catholic	0. neg	1.6042068	1. Lowest quintile	0	0	0	1	0	0	0	0	0	0	1	Medium	1. Improved	Non-improved facility	1	Northern	0	1	2016	1.3296301	1-2	20-30	3	1
kabale	ea065	male	1. yes		2. protestant	0. neg	2.0645897	4. Higher quintile											0	High	0. Unimproved	Non-improved facility	0	Western	0		2016	7.5276036	1-2	2-4		1
hoima	ea076	female	0. no		2. protestant	0. neg	.57846773	2. Lower quintile											0	Low	1. Improved	Non-improved facility	0	Western	0	1	2016	3.8633249	>7	20-30	1	1
arua	ea057	female	1. yes	0. no	1. catholic	0. neg	.18786108	1. Lowest quintile	0	0	0	0	0	1	0	0	0	1	0	High	1. Improved	Non-improved facility	1	Northern	0	1	2016	.5391748	5-6	40-50	2	1
kanungu	ea024	female	0. no		2. protestant	0. neg	.41283274	5. Highest quintile											0	Medium	0. Unimproved	Shared Facility	0	Western	1	1	2016	1.0673211	5-6	5-10		1
kiruhura	ea137	female	0. no	0. no	2. protestant	0. neg	4.022717	4. Higher quintile	0	1	1	1	0	0	1	1	0	0		Medium	0. Unimproved	Improved, not shared facility	1	Western	0	1	2016		3-4	50+	2	0
kalungu	ea109	male	0. no		1. catholic	0. neg	.41442007	3. Middle quintile											0	Medium	0. Unimproved	Non-improved facility	0	Central	0	0	2016		1-2	5-10		0
masindi	ea074	male	0. no	0. no	1. catholic	0. neg	1.1146967	3. Middle quintile											0	Low	1. Improved	Non-improved facility	1	Western	0		2016	1.9039847	5-6	2-4		1
jinja	ea030	male	0. no		3. muslim	0. neg	.92770147	2. Lower quintile	0	0	0	0	1	0	0	0	0	1	1	Medium	1. Improved	Non-improved facility	1	Eastern	0	1	2016	.77439541	1-2	40-50	3	1
buvuma	ea069	male	0. no	0. no	2. protestant	1. pos	.28866461	2. Lower quintile											0	High	1. Improved	Shared Facility	1	Central	1		2016	.31703684	3-4	2-4		1
kiruhura	ea137	female	1. yes		2. protestant	0. neg	4.022717	3. Middle quintile												High	1. Improved	Non-improved facility	0	Western	0	1	2016		5-6	20-30	3	0
kween	ea152	male	1. yes		2. protestant	0. neg	.10260347	1. Lowest quintile											0	High	1. Improved	Open Defecation	0	Eastern	0		2016	1.9093695	3-4	5-10		1
kiboga	ea027	male	0. no		1. catholic	0. neg	1.8044974	5. Highest quintile											0	Medium	1. Improved	Non-improved facility	0	Central	0	1	2016	1.5278232	1-2	40-50	2	1
buhweju	ea056	female	1. yes	0. no	1. catholic	0. neg	.83370918	3. Middle quintile											0	High	0. Unimproved	Non-improved facility	1	Western	0		2016	.99706602	5-6	2-4		0
butambala	ea064	male	0. no	0. no	1. catholic	0. neg	.86473948	5. Highest quintile	0	0	1	1	0	0	1	1	0	0		Medium	1. Improved	Non-improved facility	1	Central	0	1	2016	1.7819607	5-6	16-20		1
busia	ea163	female	0. no	0. no	4. pentecostal	0. neg	.53990322	4. Higher quintile	0	1	0	0	0	0	0	0	0	1	0		1. Improved	Non-improved facility	1	Eastern	0	0	2016	4.4983068	1-2	50+	3	1
manafwa	ea039	male	0. no		1. catholic	0. neg	.13963948	5. Highest quintile											0	High	1. Improved	Non-improved facility	0	Eastern	0	0	2016		1-2	11-15		1
kumi	ea017	female	0. no		4. pentecostal	0. neg	.63605374	1. Lowest quintile											0	High	1. Improved	Non-improved facility	0	Eastern	0	1	2016	1.3438308	>7	11-15		1
kumi	ea017	male	1. yes	0. no	2. protestant	0. neg	.63605374	5. Highest quintile	0	1	0	0	0	0	0	0	0	0	0	High	1. Improved	Non-improved facility	1	Eastern	0	1	2016	1.0135489	>7	16-20	2	1
rubirizi	ea138	female	0. no	0. no	4. pentecostal	0. neg	1.2381048	4. Higher quintile	0	1	0	0	0	0	0	1	0	0	0	High	1. Improved	Non-improved facility	1	Western	1	1	2016	.49665111	1-2	20-30	3	1
masindi	ea074	female	1. yes		1. catholic	0. neg	1.1146967	2. Lower quintile											0	High	1. Improved	Non-improved facility	0	Western	0	1	2016	2.3297915	1-2	16-20		1
masindi	ea032	male	0. no		2. protestant	0. neg	.93684411	1. Lowest quintile											0	High	1. Improved	Open Defecation	0	Western	0	1	2016	3.116441	3-4	11-15		1
ibanda	ea070	female	0. no	0. no	1. catholic	0. neg	2.5183909	3. Middle quintile	0	1	0	1	0	0	0	0	0	0		Medium	0. Unimproved	Non-improved facility	1	Western	1	1	2016	.81393737	3-4	20-30	2	1
iganga	ea095	male	1. yes		3. muslim	0. neg	1.3836198	2. Lower quintile	0	0	0	0	0	0	0	0	0	1	1	High	1. Improved	Non-improved facility	1	Eastern	1	1	2016	4.8519478	5-6	20-30	2	1
masaka	ea101	female	0. no		1. catholic	0. neg	.38663337	3. Middle quintile											1	Medium	0. Unimproved	Open Defecation	0	Central	1	1	2016	3.9010665	1-2	20-30	2	1
amolatar	ea004	male	0. no	0. no	1. catholic	0. neg	.69116354	2. Lower quintile	0	1	0	0	0	0	0	0	0	0	0	Medium	1. Improved	Non-improved facility	1	Northern	0	1	2016		3-4	50+	2	0
ntungamo	ea157	male	0. no		2. protestant	0. neg	.43555981	3. Middle quintile											0	Medium	0. Unimproved	Non-improved facility	0	Western	1		2016	5.1830688	5-6	5-10		1
masindi	ea032	female	0. no	1. yes	2. protestant	0. neg	.93684411	4. Higher quintile	0	1	1	0	0	0	0	0	0	1	0	Low	1. Improved	Non-improved facility	1	Western	0	0	2016	3.4903517	1-2	5-10		1
kabale	ea087	female	0. no	0. no	2. protestant	0. neg	7.9560585	4. Higher quintile	0	0	0	0	0	1	0	0	0	1	0	High	1. Improved	Non-improved facility	1	Western	1	1	2016	.50805306	1-2	40-50	2	1
bududa	ea129	male	0. no		2. protestant	1. pos	.41440588	3. Middle quintile											0	High	1. Improved	Non-improved facility	0	Eastern	0	1	2016	1.7487707	5-6	5-10		0
oyam	ea013	male	0. no	0. no	2. protestant	1. pos	.32638893	1. Lowest quintile											0	Medium	0. Unimproved	Non-improved facility	1	Northern	0		2016	1.4636075	5-6	2-4		1
kampala	ea170	male	0. no	0. no	6. other	0. neg	.88595629	5. Highest quintile												Medium	1. Improved	Shared Facility	1	Central	0		2016	5.2715497	5-6	2-4		1
kanungu	ea052	male	1. yes		2. protestant	1. pos	.75116336	2. Lower quintile												High	1. Improved	Non-improved facility	0	Western	0	1	2016	1.1262975	3-4	50+	1	1
kabale	ea066	female	0. no		1. catholic	0. neg	1.1185504	2. Lower quintile											0	Medium	1. Improved	Non-improved facility	0	Western	0	0	2016	.61896771	3-4	50+	1	1
kiruhura	ea137	male	1. yes		1. catholic	0. neg	4.022717	4. Higher quintile												High	1. Improved	Improved, not shared facility	0	Western	0		2016		>7	5-10		0
rukungiri	ea160	male	0. no	0. no	2. protestant	0. neg	.57335323	3. Middle quintile	0	0	0	0	0	1	0	0	0	1	0	Medium	1. Improved	Shared Facility	1	Western	0	1	2016	1.1485691	1-2	16-20	3	1
kalungu	ea109	male	0. no	0. no	3. muslim	1. pos	.41442007	4. Higher quintile	0	0	0	0	0	1	0	0	0	1	0	Medium	0. Unimproved	Non-improved facility	1	Central	0	1	2016		1-2	40-50	2	0
masindi	ea074	male	0. no		1. catholic	0. neg	1.1146967	4. Higher quintile											0	Medium	1. Improved	Open Defecation	0	Western	0		2016	2.6479597	>7	5-10		1
mukono	ea021	male	0. no		1. catholic	0. neg	.65045434	2. Lower quintile											0	Medium	1. Improved	Non-improved facility	0	Central	0	0	2016	1.1721456	1-2	50+	1	1
kaliro	ea048	female	0. no		2. protestant	0. neg	.50696748	2. Lower quintile											1	High	1. Improved	Non-improved facility	0	Eastern	0	1	2016	1.1294419	5-6	50+	2	1
nebbi	ea020	female	1. yes	0. no	1. catholic	0. neg	.44491959	2. Lower quintile	0	0	0	0	0	1	0	0	0	1	1	High	1. Improved	Non-improved facility	1	Northern	0	1	2016	1.6945263	>7	16-20	2	1
mityana	ea093	male	0. no		1. catholic	0. neg	.42130059	4. Higher quintile											0	Medium	1. Improved	Non-improved facility	0	Central	0	0	2016	2.206671	1-2	30-40	2	1
lamwo	ea059	male	0. no	0. no	1. catholic	0. neg	1.8121935	4. Higher quintile	0	1	1	1	0	0	0	0	0	1	0	Medium	1. Improved	Shared Facility	1	Northern	0	1	2016	1.0646789	1-2	20-30	3	0
nakaseke	ea071	female	0. no	0. no	1. catholic	1. pos	.41741174	3. Middle quintile	0	0	0	0	0	1	0	0	0	1	0	Medium	1. Improved	Non-improved facility	1	Central	0	1	2016	.45265272	3-4	20-30	2	1
kabarole	ea077	female	0. no		5. sda	0. neg	.3991214	3. Middle quintile	0	0	0	0	0	1	0	0	0	1	0	Medium	0. Unimproved	Non-improved facility	1	Western	1	1	2016		1-2	20-30	2	1
maracha	ea108	female	0. no		1. catholic	0. neg	.16281658	1. Lowest quintile											0	Medium	1. Improved	Non-improved facility	0	Northern	0	1	2016		3-4	20-30	2	1
masaka	ea101	male	0. no	0. no	1. catholic	0. neg	.38663337	3. Middle quintile	1	0	0	0	0	0	0	0	1	0	1	High	0. Unimproved	Open Defecation	1	Central	1	1	2016	4.8427734	3-4	20-30	2	1
buvuma	ea069	male	0. no	0. no	4. pentecostal	1. pos	.28866461	2. Lower quintile	0	0	0	0	0	0	0	0	0	1	0	Medium	0. Unimproved	Non-improved facility	1	Central	1	1	2016	.37059832	>7	5-10		1
kyegegwa	ea086	male	0. no	0. no	1. catholic	0. neg	1.2532063	5. Highest quintile	0	0	0	0	0	1	0	0	0	1	0	High	1. Improved	Non-improved facility	1	Western	0	0	2016	3.6064947	3-4	20-30	2	1
jinja	ea030	male	0. no	0. no	3. muslim	1. pos	.92770147	5. Highest quintile	0	0	0	0	0	0	0	0	0	0	1	Medium	1. Improved	Shared Facility	1	Eastern	0	1	2016	1.0082427	>7	16-20	3	1
iganga	ea095	male	1. yes		3. muslim	0. neg	1.3836198	4. Higher quintile											1	High	1. Improved	Non-improved facility	0	Eastern	1		2016	4.8590565	>7	5-10		1
kapchorwa	ea023	female	0. no		4. pentecostal	0. neg	.14506286	4. Higher quintile											0	Medium	1. Improved	Non-improved facility	0	Eastern	0	1	2016	.60112607	3-4	50+	1	1
maracha	ea108	female	0. no	0. no	1. catholic	0. neg	.16281658	2. Lower quintile	0	0	0	0	0	1	0	0	0	1	0	High	1. Improved	Non-improved facility	1	Northern	0	1	2016	.75915641	3-4	16-20	2	1
lira	ea003	female	1. yes	0. no	1. catholic	0. neg	.80936408	3. Middle quintile											0	High	1. Improved	Non-improved facility	1	Northern	0		2016	1.5248057	3-4	5-10		1
mayuge	ea135	female	1. yes	0. no	6. other	0. neg	1.4789383	2. Lower quintile	0	0	0	0	0	0	0	0	0	1	1	High	0. Unimproved	Non-improved facility	1	Eastern	0	1	2016	.56803572	1-2	50+	1	1
apac	ea144	male	0. no		2. protestant	0. neg	.48812008	1. Lowest quintile											0	Medium	0. Unimproved	Non-improved facility	0	Northern	1	1	2016	.96966207	3-4	20-30	2	1
kibaale	ea075	female	0. no		1. catholic	1. pos	.2756829	1. Lowest quintile											0	High	0. Unimproved	Non-improved facility	0	Western	1	1	2016	1.3204012	5-6	16-20		1
kabarole	ea077	male	1. yes		5. sda	0. neg	.3991214	4. Higher quintile											0	High	0. Unimproved	Non-improved facility	0	Western	1	1	2016		3-4	5-10		1
mbarara	ea158	female	0. no		2. protestant	0. neg	.39678076	3. Middle quintile												Medium	1. Improved	Non-improved facility	0	Western	0	1	2016	1.3973789	3-4	50+	1	1
bundibugyo	ea132	female	0. no	1. yes	1. catholic	0. neg	1.409067	3. Middle quintile	0	0	0	1	0	0	0	0	0	0	0	Low	0. Unimproved	Non-improved facility	1	Western	1	1	2016	.86195832	5-6	5-10		1
ibanda	ea070	male	0. no	0. no	1. catholic	0. neg	2.5183909	4. Higher quintile	0	1	1	0	0	0	0	0	0	0		Medium	0. Unimproved	Non-improved facility	1	Western	1	0	2016	.85976624	3-4	30-40	2	1
kabale	ea065	female	0. no		2. protestant	0. neg	2.0645897	4. Higher quintile											0	Medium	1. Improved	Non-improved facility	0	Western	0	0	2016	7.4909139	3-4	50+	2	1
serere	ea014	male	1. yes		1. catholic	1. pos	.38273415	1. Lowest quintile											0	High	1. Improved	Non-improved facility	0	Eastern	0	1	2016	1.0861512	3-4	30-40	2	1
wakiso	ea111	male	0. no	0. no	4. pentecostal	0. neg	.5788241	5. Highest quintile											0	Medium	1. Improved	Non-improved facility	1	Central	0		2016	2.4295447	3-4	2-4		1
mityana	ea093	male	0. no	0. no	1. catholic	0. neg	.42130059	4. Higher quintile	0	1	0	0	0	0	0	0	0	1	0	Medium	1. Improved	Non-improved facility	1	Central	0	0	2016	3.9297066	1-2	30-40	3	1
kayunga	ea028	male	0. no	0. no	1. catholic	1. pos	.30973431	4. Higher quintile											0	Medium	1. Improved	Non-improved facility	1	Central	1		2016	.97438371	5-6	2-4		1
mubende	ea089	female	0. no	0. no	1. catholic	0. neg	1.349484	4. Higher quintile	0	1	0	1	0	0	1	1	0	0	0	Low	0. Unimproved	Non-improved facility	1	Central	0	0	2016	1.0907363	1-2	20-30	3	1
yumbe	ea146	male	0. no		3. muslim	0. neg	1.0383608	1. Lowest quintile											1	Medium	1. Improved	Open Defecation	0	Northern	0		2016	1.4712338	3-4	2-4		1
kibaale	ea075	female	0. no	0. no	1. catholic	0. neg	.2756829	1. Lowest quintile	0	0	0	1	0	0	0	0	0	0	0	Medium	0. Unimproved	Non-improved facility	1	Western	1	0	2016	1.4583899	3-4	20-30	2	1
arua	ea147	female	0. no		3. muslim	0. neg	1.8689445	5. Highest quintile											0	Low	1. Improved	Shared Facility	0	Northern	0		2016	1.0017214	>7	2-4		0
alebtong	ea002	female	0. no		4. pentecostal	1. pos	.41025251	1. Lowest quintile												Medium	0. Unimproved	Non-improved facility	0	Northern	0	1	2016	1.1713953	1-2	20-30	2	1
amolatar	ea004	female	0. no	0. no	2. protestant	0. neg	.69116354	3. Middle quintile	0	0	0	0	0	1	0	0	0	1	0	High	1. Improved	Non-improved facility	1	Northern	0	1	2016		5-6	11-15		0
kween	ea152	male	1. yes		1. catholic	1. pos	.10260347	1. Lowest quintile	0	0	0	1	0	0	0	0	0	1	0	High	1. Improved	Open Defecation	1	Eastern	1	1	2016	.78754336	3-4	40-50	1	1
bundibugyo	ea084	female	0. no		1. catholic	0. neg	1.3968085	3. Middle quintile											0	Medium	1. Improved	Non-improved facility	0	Western	1	1	2016	.071893804	5-6	11-15		1
luwero	ea091	male	0. no	0. no	1. catholic	0. neg	.19224349	3. Middle quintile	0	0	0	0	0	1	0	0	0	0	0	Medium	1. Improved	Non-improved facility	1	Central	0	1	2016	1.9438486	1-2	50+	2	1
bugiri	ea049	female	0. no	0. no	2. protestant	1. pos	1.017166	2. Lower quintile	1	0	0	0	0	0	0	0	0	1	1	High	0. Unimproved	Improved, not shared facility	1	Eastern	0	1	2016	1.4663142	5-6	30-40	1	1
namayingo	ea165	female	0. no	0. no	6. other	1. pos	.73461604	3. Middle quintile	0	0	0	0	0	1	0	0	0	1	1	High	0. Unimproved	Open Defecation	1	Eastern	1	1	2016		>7	20-30	2	1
busia	ea163	male	0. no		1. catholic	0. neg	.53990322	1. Lowest quintile											0	Medium	1. Improved	Non-improved facility	1	Eastern	0		2016	4.5335751	>7	2-4		1
lwengo	ea092	female	0. no	0. no	4. pentecostal	0. neg	.81550324	5. Highest quintile	0	1	0	0	0	0	0	0	0	1		Medium	1. Improved	Shared Facility	1	Central	0	0	2016	1.0344818	3-4	20-30	3	0
lamwo	ea133	female	1. yes	0. no	1. catholic	0. neg	1.266912	1. Lowest quintile	0	0	0	0	0	1	0	0	0	1	0	High	1. Improved	Open Defecation	1	Northern	0	1	2016	3.1537547	1-2	50+	2	1
koboko	ea053	female	1. yes	0. no	3. muslim	1. pos	.70053607	1. Lowest quintile											1	High	1. Improved	Non-improved facility	1	Northern	1		2016	1.3340859	>7	2-4		1
yumbe	ea146	male	0. no	0. no	3. muslim	0. neg	1.0383608	1. Lowest quintile	0	0	0	0	1	0	0	0	1	0	1	High	1. Improved	Open Defecation	1	Northern	0	1	2016	1.4451342	3-4	20-30	2	1
isingiro	ea044	female	0. no	0. no	1. catholic	0. neg	2.4395351	5. Highest quintile	0	1	0	0	0	0	0	0	1	0	0	Medium	1. Improved	Non-improved facility	1	Western	0	1	2016	.83133763	3-4	50+	1	1
lwengo	ea092	female	0. no		4. pentecostal	0. neg	.81550324	4. Higher quintile												Medium	1. Improved	Improved, not shared facility	0	Central	0	0	2016	.78556806	3-4	40-50	2	0
tororo	ea143	male	0. no	0. no	4. pentecostal	0. neg	.80356181	3. Middle quintile											0	Medium	1. Improved	Non-improved facility	1	Eastern	0		2016	.50420439	>7	5-10		1
mbale	ea110	male	0. no		3. muslim	0. neg	.21739942	4. Higher quintile											0	Medium	1. Improved	Non-improved facility	0	Eastern	0	1	2016	8.2037611	3-4	20-30	3	1
rukungiri	ea022	female	0. no		2. protestant	0. neg	1.5931433	3. Middle quintile											0	Low	1. Improved	Non-improved facility	0	Western	0	1	2016	.8432076	3-4	11-15		1
jinja	ea029	female	0. no		2. protestant	0. neg	.80298644	2. Lower quintile											1	Medium	1. Improved	Non-improved facility	0	Eastern	0	1	2016		>7	40-50	2	1
kyenjojo	ea041	female	0. no	0. no	4. pentecostal	0. neg	2.8452063	2. Lower quintile	0	0	0	0	0	1	0	0	0	1	0	Medium	0. Unimproved	Non-improved facility	1	Western	0	0	2016	1.6280531	3-4	20-30	2	1
kayunga	ea028	male	0. no	0. no	1. catholic	0. neg	.30973431	4. Higher quintile	0	0	0	0	0	1	0	0	0	1	0	Medium	1. Improved	Non-improved facility	1	Central	0	1	2016	.38524443	1-2	50+	2	1
butambala	ea064	female	0. no	0. no	2. protestant	0. neg	.86473948	5. Highest quintile	0	0	0	0	0	1	0	0	0	1		Medium	1. Improved	Non-improved facility	1	Central	0	0	2016	1.7006693	3-4	40-50	2	1
kibaale	ea094	male	0. no	1. yes	1. catholic	0. neg	.77564061	2. Lower quintile	0	0	0	0	0	1	0	0	0	1	0	Medium	0. Unimproved	Open Defecation	1	Western	0	1	2016	1.3470714	1-2	30-40	2	1
kibaale	ea094	female	0. no	0. no	4. pentecostal	0. neg	.77564061	1. Lowest quintile											0	Medium	0. Unimproved	Non-improved facility	1	Western	0		2016	.71671665	5-6	5-10		1
apac	ea150	male	0. no	0. no	1. catholic	0. neg	1.6042068	3. Middle quintile	0	1	0	0	0	0	1	0	0	0	1	Medium	1. Improved	Non-improved facility	1	Northern	0	1	2016	1.8927857	>7	20-30	2	1
bundibugyo	ea084	female	0. no		1. catholic	1. pos	1.3968085	2. Lower quintile											0	High	1. Improved	Non-improved facility	0	Western	1	1	2016	.3520236	5-6	30-40	2	1
nakapiripirit	ea007	female	1. yes	1. yes	1. catholic	0. neg	1.7120019	1. Lowest quintile	0	1	0	0	0	0	1	0	0	0	0	High	1. Improved	Open Defecation	1	Northern	0	1	2016	1.1818495	1-2	50+	1	1
sironko	ea123	female	0. no		2. protestant	1. pos	.30961138	2. Lower quintile											0	High	1. Improved	Non-improved facility	0	Eastern	1	1	2016	.63757396	5-6	11-15		1
ssembabule	ea128	male	0. no	0. no	1. catholic	1. pos	.26662341	4. Higher quintile											0	Medium	0. Unimproved	Improved, not shared facility	1	Central	0		2016	1.2217133	3-4	5-10		1
rakai	ea043	male	0. no		1. catholic	0. neg	.6901654	2. Lower quintile											0	Medium	0. Unimproved	Non-improved facility	0	Central	0		2016	4.3221779	5-6	2-4		1
kampala	ea050	male	0. no		3. muslim	0. neg	.40654507	5. Highest quintile												Low	1. Improved	Non-improved facility	0	Central	0	1	2016	1.2880539	1-2	30-40	1	1
rukungiri	ea160	female	0. no		1. catholic	0. neg	.57335323	2. Lower quintile											0	Medium	0. Unimproved	Non-improved facility	0	Western	0	1	2016	.38620856	1-2	16-20	1	1
kyegegwa	ea086	male	0. no		2. protestant	0. neg	1.2532063	4. Higher quintile											0	Medium	0. Unimproved	Non-improved facility	0	Western	0	1	2016	3.8454449	3-4	20-30	2	1
kampala	ea103	male	0. no		2. protestant	0. neg	.48905531	5. Highest quintile	0	0	0	0	0	1	0	0	0	1	0	Medium	1. Improved	Shared Facility	1	Central	0	0	2016	4.5567951	1-2	20-30	2	1
butambala	ea064	male	0. no		3. muslim	0. neg	.86473948	3. Middle quintile												Medium	1. Improved	Non-improved facility	0	Central	0	0	2016	1.9040359	1-2	16-20		1
kanungu	ea024	male	0. no		4. pentecostal	0. neg	.41283274	4. Higher quintile											0	Low	0. Unimproved	Non-improved facility	0	Western	0	1	2016	.52948958	>7	16-20		1
mbale	ea110	male	0. no	0. no	2. protestant	0. neg	.21739942	5. Highest quintile											0	Medium	1. Improved	Non-improved facility	1	Eastern	0		2016	8.0576611	3-4	2-4		1
mayuge	ea121	female	0. no	0. no	3. muslim	0. neg	1.4494569	1. Lowest quintile	0	0	0	0	0	0	0	0	0	0	1	Medium	0. Unimproved	Non-improved facility	1	Eastern	0	1	2016	1.8877238	3-4	20-30	3	1
mityana	ea168	male	0. no	0. no	2. protestant	0. neg	1.4115279	4. Higher quintile	0	0	0	0	1	0	0	0	0	1	0	Medium	0. Unimproved	Non-improved facility	1	Central	0	1	2016	7.3029637	1-2	20-30	2	1
zombo	ea012	female	0. no		2. protestant	1. pos	1.0222743	1. Lowest quintile											0	Low	1. Improved	Non-improved facility	0	Northern	1	1	2016	1.0287192	3-4	11-15		1
bududa	ea129	male	0. no	0. no	2. protestant	0. neg	.41440588	4. Higher quintile	0	0	0	0	0	1	0	0	0	1	0	Medium	1. Improved	Improved, not shared facility	1	Eastern	0	1	2016	1.7607753	5-6	16-20	2	0
kampala	ea060	male	0. no	0. no	2. protestant	0. neg	2.6267624	5. Highest quintile	0	0	0	0	0	1	0	0	0	1	0	Low	1. Improved	Non-improved facility	1	Central	0	0	2016	5.1571054	3-4	30-40	3	1
mitooma	ea140	female	0. no	0. no	4. pentecostal	0. neg	1.0758283	5. Highest quintile	0	0	0	0	0	1	0	0	0	1	0	Low	1. Improved	Non-improved facility	1	Western	0	1	2016	.51546943	5-6	30-40	2	1
kampala	ea060	male	0. no		6. other	0. neg	2.6267624	5. Highest quintile											0	Low	1. Improved	Shared Facility	0	Central	0	0	2016	5.2727985	3-4	16-20		1
mbarara	ea158	male	0. no		1. catholic	0. neg	.39678076	5. Highest quintile												Medium	0. Unimproved	Improved, not shared facility	0	Western	1	1	2016	.98350126	1-2	20-30	2	1
manafwa	ea055	female	0. no		4. pentecostal	0. neg	.50502372	3. Middle quintile											0	Medium	1. Improved	Non-improved facility	0	Eastern	0		2016	2.4438503	>7	2-4		1
namutumba	ea051	male	0. no		1. catholic	1. pos	.90048963	2. Lower quintile											0	Medium	1. Improved	Non-improved facility	0	Eastern	0	1	2016	.54461712	>7	5-10		1
kanungu	ea052	male	0. no		2. protestant	0. neg	.75116336	4. Higher quintile												High	1. Improved	Non-improved facility	0	Western	0	1	2016	.99703848	1-2	20-30	2	1
kanungu	ea052	female	0. no		2. protestant	0. neg	.75116336	3. Middle quintile												Medium	1. Improved	Non-improved facility	0	Western	0		2016	.40925992	3-4	5-10		1
pader	ea006	male	1. yes	0. no	1. catholic	1. pos	.29448268	1. Lowest quintile											0	High	1. Improved	Open Defecation	1	Northern	0		2016	1.8431506	1-2	2-4		1
alebtong	ea002	male	0. no	0. no	4. pentecostal	1. pos	.41025251	1. Lowest quintile	0	1	1	1	0	0	1	1	0	0		Low	0. Unimproved	Non-improved facility	1	Northern	0	1	2016	1.1026533	>7	40-50	2	1
arua	ea057	male	0. no	0. no	1. catholic	0. neg	.18786108	2. Lower quintile	0	1	1	0	0	0	1	1	0	0	0	High	0. Unimproved	Improved, not shared facility	1	Northern	0	1	2016	.52137899	5-6	11-15		1
kaliro	ea048	female	0. no	0. no	2. protestant	0. neg	.50696748	2. Lower quintile	0	0	0	0	0	0	0	0	0	1	1	Medium	1. Improved	Non-improved facility	1	Eastern	0	1	2016		>7	50+	3	1
jinja	ea029	female	0. no		2. protestant	0. neg	.80298644	5. Highest quintile											1	High	1. Improved	Improved, not shared facility	1	Eastern	0		2016	.59863889	5-6	5-10		1
kamuli	ea040	male	1. yes		1. catholic	0. neg	.27252328	4. Higher quintile											1	High	1. Improved	Non-improved facility	0	Eastern	0	1	2016	4.3704476	3-4	11-15		1
kasese	ea078	male	0. no		2. protestant	0. neg	.43115443	3. Middle quintile											0	High	1. Improved	Non-improved facility	0	Western	0	1	2016		1-2	20-30	1	0
buikwe	ea124	female	0. no		3. muslim	0. neg	.96795261	5. Highest quintile											0	Low	1. Improved	Improved, not shared facility	0	Central	0	1	2016	9.5053844	3-4	40-50	2	0
zombo	ea012	male	1. yes		2. protestant	0. neg	1.0222743	2. Lower quintile											0	High	1. Improved	Non-improved facility	0	Northern	0	1	2016	.7764461	3-4	11-15		1
buhweju	ea056	male	0. no	0. no	1. catholic	0. neg	.83370918	2. Lower quintile	1	1	0	1	0	0	1	1	0	0	0	High	0. Unimproved	Non-improved facility	1	Western	0	1	2016	.83325291	3-4	11-15		0
wakiso	ea054	female	0. no	0. no	2. protestant	0. neg	1.1300341	5. Highest quintile	0	0	0	0	0	1	0	0	0	1	0	Low	0. Unimproved	Non-improved facility	1	Central	0	1	2016	8.9188833	1-2	20-30	2	1
oyam	ea016	male	1. yes	0. no	2. protestant	0. neg	.69476521	2. Lower quintile	0	1	0	0	0	0	0	0	0	0	0	High	0. Unimproved	Non-improved facility	1	Northern	0	1	2016	1.65031	>7	5-10		1
kabarole	ea077	male	0. no		5. sda	1. pos	.3991214	3. Middle quintile	0	0	0	0	0	1	0	0	0	1	0	High	0. Unimproved	Non-improved facility	1	Western	1	1	2016	.65315074	3-4	16-20		1
kibuku	ea113	female	0. no		4. pentecostal	0. neg	.83222681	4. Higher quintile											0	Medium	1. Improved	Shared Facility	0	Eastern	0		2016	1.4456087	>7	5-10		1
kayunga	ea122	female	0. no	0. no	6. other	0. neg	1.0505427	4. Higher quintile	0	0	0	0	0	1	0	0	0	1	0	Low	1. Improved	Shared Facility	1	Central	0	0	2016	8.3225107	3-4	16-20		0
mbarara	ea097	female	0. no		2. protestant	0. neg	.50926977	3. Middle quintile	0	0	0	0	0	1	1	1	0	0		Medium	0. Unimproved	Non-improved facility	1	Western	1	1	2016	.80829018	>7	30-40	2	1
amuria	ea148	male	0. no		2. protestant	0. neg	.47323781	2. Lower quintile											0	High	1. Improved	Open Defecation	0	Eastern	0	1	2016	1.6060179	>7	16-20		0
wakiso	ea111	female	0. no	0. no	1. catholic	0. neg	.5788241	5. Highest quintile	0	0	0	0	0	1	0	0	0	1	0	Low	1. Improved	Shared Facility	1	Central	0	1	2016	2.504945	3-4	16-20		1
kitgum	ea106	male	0. no	0. no	2. protestant	1. pos	1.512229	1. Lowest quintile	0	0	0	0	0	1	0	0	0	1	0	Low	1. Improved	Shared Facility	1	Northern	0	1	2016	1.4880186	3-4	11-15		0
mubende	ea100	male	0. no	0. no	1. catholic	0. neg	.42351413	2. Lower quintile	0	0	0	0	0	1	0	0	0	1	0	Medium	1. Improved	Non-improved facility	1	Central	0	1	2016	1.2849373	3-4	30-40	2	1
kabong	ea120	female	1. yes	0. no	1. catholic	0. neg	1.8993807	1. Lowest quintile	0	1	0	0	0	0	0	0	0	1		High	1. Improved	Open Defecation	1	Eastern	0	1	2016		5-6	50+	1	0
bukwo	ea046	male	0. no		1. catholic	0. neg	.20995161	3. Middle quintile											0	Medium	0. Unimproved	Non-improved facility	0	Eastern	1	1	2016	3.1126566	3-4	30-40	3	1
kampala	ea161	male	0. no	0. no	1. catholic	0. neg	2.7038426	5. Highest quintile	0	0	0	0	0	0	0	0	0	1	0	Medium	1. Improved	Shared Facility	1	Central	0		2016	6.493248	1-2	30-40	2	1
sironko	ea123	female	0. no		2. protestant	1. pos	.30961138	2. Lower quintile	0	1	0	0	0	0	0	0	0	1	0	Low	1. Improved	Non-improved facility	1	Eastern	0	0	2016	.83893126	1-2	20-30	3	1
kalungu	ea109	male	0. no	0. no	6. other	0. neg	.41442007	5. Highest quintile											0	Medium	0. Unimproved	Non-improved facility	1	Central	0		2016		>7	5-10		0
rakai	ea068	male	0. no		2. protestant	0. neg	.52474719	5. Highest quintile											0	Medium	1. Improved	Improved, not shared facility	0	Central	0	1	2016	.96386671	5-6	5-10		1
hoima	ea159	male	0. no	1. yes	6. other	1. pos	.88787609	1. Lowest quintile											0	Medium	1. Improved	Non-improved facility	1	Western	1		2016	2.0695977	5-6	2-4		1
maracha	ea108	female	0. no		1. catholic	1. pos	.16281658	1. Lowest quintile	0	0	0	1	0	0	0	1	0	0	0	Medium	1. Improved	Non-improved facility	1	Northern	0	1	2016	.49205127	3-4	30-40	1	1
arua	ea166	female	0. no	0. no	1. catholic	0. neg	.34074774	3. Middle quintile	0	0	0	0	0	1	0	0	0	1	1	Medium	0. Unimproved	Non-improved facility	1	Northern	0	0	2016		>7	50+	1	0
yumbe	ea146	male	0. no	0. no	3. muslim	0. neg	1.0383608	1. Lowest quintile	1	0	0	1	0	0	1	1	0	0	1	Medium	1. Improved	Non-improved facility	1	Northern	0	1	2016	1.3215896	>7	30-40	3	1
bushenyi	ea082	female	0. no	1. yes	2. protestant	0. neg	1.1803004	5. Highest quintile	0	0	0	0	0	1	0	0	0	1	0	High	1. Improved	Improved, not shared facility	1	Western	0	1	2016	1.495032	1-2	50+	2	1
katakwi	ea015	male	1. yes		2. protestant	0. neg	1.1278059	1. Lowest quintile											0	High	1. Improved	Open Defecation	0	Eastern	0	1	2016	1.1630112	1-2	50+	1	1
kampala	ea153	female	0. no		3. muslim	0. neg	.33863333	5. Highest quintile											0	Medium	1. Improved	Non-improved facility	0	Central	0	0	2016	2.5213578	1-2	40-50	2	1
kamwenge	ea063	female	0. no		4. pentecostal	1. pos	.2799204	3. Middle quintile												High	1. Improved	Improved, not shared facility	0	Western	0	1	2016		1-2	20-30	2	0
soroti	ea145	male	1. yes		4. pentecostal	1. pos	.20937617	5. Highest quintile											0	High	1. Improved	Shared Facility	1	Eastern	0		2016	.7951228	>7	5-10		1
bulambuli	ea033	female	0. no		1. catholic	0. neg	.13798968	2. Lower quintile											0	Medium	1. Improved	Non-improved facility	0	Eastern	0	1	2016	4.7978239	3-4	11-15		0
nakaseke	ea071	female	0. no	0. no	3. muslim	1. pos	.41741174	4. Higher quintile											0	Medium	1. Improved	Non-improved facility	1	Central	0		2016	.89039516	3-4	2-4		1
kamwenge	ea063	male	1. yes		4. pentecostal	0. neg	.2799204	1. Lowest quintile												High	1. Improved	Non-improved facility	0	Western	0	1	2016		1-2	30-40	2	0
lamwo	ea059	female	1. yes		2. protestant	1. pos	1.8121935	5. Highest quintile											0	High	1. Improved	Shared Facility	0	Northern	0	1	2016	.85476846	1-2	20-30	3	0
kyegegwa	ea086	female	0. no		5. sda	0. neg	1.2532063	1. Lowest quintile											0	Medium	0. Unimproved	Non-improved facility	0	Western	0	1	2016	3.6524713	3-4	20-30	2	1
kampala	ea050	male	0. no		3. muslim	0. neg	.40654507	1. Lowest quintile												High	0. Unimproved	Non-improved facility	0	Central	0	1	2016	1.2815602	3-4	5-10		1
kabong	ea120	female	0. no		2. protestant	0. neg	1.8993807	1. Lowest quintile												Medium	1. Improved	Non-improved facility	0	Eastern	0		2016		3-4	5-10		0
bundibugyo	ea084	male	1. yes	0. no	1. catholic	1. pos	1.3968085	3. Middle quintile	0	1	0	0	0	0	0	0	1	0	0	High	1. Improved	Non-improved facility	1	Western	1	1	2016	.33001232	1-2	40-50	2	1
mayuge	ea135	male	0. no	0. no	6. other	0. neg	1.4789383	4. Higher quintile	0	1	0	1	0	0	0	0	0	1	1	Medium	1. Improved	Shared Facility	1	Eastern	0	0	2016		1-2	20-30	3	1
wakiso	ea088	male	0. no	0. no	3. muslim	0. neg	3.0153606	4. Higher quintile												Medium	1. Improved	Improved, not shared facility	1	Central	0		2016	1.2003605	5-6	2-4		1
nebbi	ea072	female	1. yes	0. no	1. catholic	1. pos	.81385291	1. Lowest quintile	0	1	0	0	0	0	0	0	0	0	0	High	1. Improved	Non-improved facility	1	Northern	1	1	2016	.34559998	5-6	5-10		1
jinja	ea030	male	0. no	0. no	3. muslim	0. neg	.92770147	5. Highest quintile	0	1	0	1	0	0	0	0	0	1	1	Medium	1. Improved	Improved, not shared facility	1	Eastern	0	0	2016	.80570823	5-6	40-50	2	1
busia	ea116	female	0. no	0. no	2. protestant	0. neg	.74642289	3. Middle quintile	0	1	0	1	0	0	0	0	0	1	0	High	1. Improved	Shared Facility	1	Eastern	0	1	2016	.45565009	1-2	16-20	3	0
jinja	ea029	female	0. no		3. muslim	0. neg	.80298644	4. Higher quintile											1	Medium	1. Improved	Non-improved facility	0	Eastern	0	0	2016		5-6	20-30	2	1
mbale	ea141	female	0. no	0. no	3. muslim	0. neg	4.3832021	3. Middle quintile	0	0	0	0	0	1	0	0	0	1	0	Low	1. Improved	Non-improved facility	1	Eastern	0	0	2016	8.3741856	1-2	50+	1	0
serere	ea014	female	0. no	0. no	1. catholic	0. neg	.38273415	2. Lower quintile	0	0	0	0	0	1	0	0	0	1	0	High	1. Improved	Non-improved facility	1	Eastern	0	1	2016	1.1371598	3-4	40-50	2	1
kamuli	ea025	male	0. no	0. no	2. protestant	0. neg	1.1752951	4. Higher quintile	0	0	0	0	0	1	0	0	0	1	0	Medium	1. Improved	Non-improved facility	1	Eastern	0	0	2016	1.6700763	1-2	20-30	3	1
kibaale	ea094	male	1. yes		6. other	0. neg	.77564061	3. Middle quintile	0	1	0	0	0	0	0	0	0	1	0	High	1. Improved	Non-improved facility	1	Western	0	1	2016	1.0780915	1-2	30-40	2	1
bushenyi	ea082	female	0. no	0. no	2. protestant	1. pos	1.1803004	4. Higher quintile											0	Medium	1. Improved	Non-improved facility	1	Western	1		2016	.78308821	3-4	2-4		1
kampala	ea154	female	0. no		1. catholic	0. neg	.23710051	3. Middle quintile											0	Low	1. Improved	Shared Facility	0	Central	0	1	2016	.97431713	1-2	30-40	1	1
sheema	ea142	female	0. no		6. other	0. neg	.63952637	3. Middle quintile											0	Low	1. Improved	Non-improved facility	0	Western	1	1	2016	1.3150235	1-2	50+	1	1
tororo	ea155	female	0. no		1. catholic	0. neg	.88799876	1. Lowest quintile											0	High	1. Improved	Non-improved facility	0	Eastern	0	1	2016	8.4654684	5-6	11-15		1
kanungu	ea052	female	0. no		1. catholic	0. neg	.75116336	3. Middle quintile												Low	1. Improved	Non-improved facility	0	Western	0	1	2016	.49541655	1-2	50+	1	1
tororo	ea143	female	0. no		1. catholic	1. pos	.80356181	3. Middle quintile											0	Medium	1. Improved	Non-improved facility	0	Eastern	0	1	2016	.48689607	3-4	50+	1	1
bududa	ea129	female	0. no		6. other	0. neg	.41440588	4. Higher quintile											0	Low	1. Improved	Open Defecation	0	Eastern	0	1	2016	1.7731817	3-4	20-30	3	0
kamwenge	ea063	male	1. yes		2. protestant	1. pos	.2799204	4. Higher quintile												High	1. Improved	Non-improved facility	0	Western	0	1	2016		>7	50+	2	0
mbale	ea141	female	0. no	0. no	2. protestant	0. neg	4.3832021	5. Highest quintile	0	0	0	0	0	1	0	0	0	1	0	Medium	1. Improved	Shared Facility	1	Eastern	0	0	2016	8.3062105	3-4	30-40	3	0
masaka	ea085	female	0. no	1. yes	1. catholic	0. neg	.4753637	4. Higher quintile	1	1	0	0	1	0	0	0	0	1	0	Low	0. Unimproved	Non-improved facility	1	Central	1	1	2016	4.1876302	1-2	30-40	3	1
kalungu	ea109	male	0. no	0. no	1. catholic	0. neg	.41442007	3. Middle quintile	1	0	0	1	1	0	0	0	1	0	0	Medium	0. Unimproved	Non-improved facility	1	Central	0	1	2016		1-2	30-40	3	0
buvuma	ea069	female	0. no	0. no	2. protestant	1. pos	.28866461	3. Middle quintile	0	1	0	1	0	0	0	0	1	0	0	Medium	0. Unimproved	Shared Facility	1	Central	1	1	2016	.29953554	1-2	30-40	2	1
kotido	ea131	female	1. yes		1. catholic	0. neg	3.2420659	1. Lowest quintile											0	High	1. Improved	Open Defecation	0	Northern	1	1	2016	1.3454992	1-2	20-30	1	1
agago	ea045	male	0. no		2. protestant	1. pos	.32132107	2. Lower quintile											1	Medium	1. Improved	Open Defecation	0	Northern	0		2016	2.6952899	>7	2-4		1
kasese	ea139	male	0. no		1. catholic	0. neg	.5477795	4. Higher quintile											0	High	1. Improved	Non-improved facility	0	Western	0	1	2016		1-2	30-40	2	0
oyam	ea016	female	1. yes	0. no	2. protestant	1. pos	.69476521	2. Lower quintile	0	0	0	0	0	1	0	0	0	1	0	High	1. Improved	Non-improved facility	1	Northern	0	1	2016	2.0980523	>7	16-20		1
kumi	ea017	female	0. no		4. pentecostal	0. neg	.63605374	1. Lowest quintile											0	High	1. Improved	Non-improved facility	0	Eastern	0	1	2016	1.2478447	>7	5-10		1
sironko	ea123	female	0. no		2. protestant	1. pos	.30961138	2. Lower quintile											0	Medium	1. Improved	Non-improved facility	1	Eastern	0		2016	.8341108	3-4	2-4		1
kiboga	ea027	male	0. no	0. no	4. pentecostal	0. neg	1.8044974	4. Higher quintile	0	0	0	0	0	1	0	0	0	1	0	Medium	1. Improved	Non-improved facility	1	Central	0	1	2016	1.1194525	1-2	20-30	2	1
kampala	ea170	male	0. no		1. catholic	0. neg	.88595629	5. Highest quintile												Medium	1. Improved	Shared Facility	0	Central	0		2016	5.2646132	3-4	2-4		1
ntungamo	ea073	male	1. yes	0. no	2. protestant	0. neg	2.9376845	2. Lower quintile	0	0	0	1	0	0	0	0	0	1	0	High	1. Improved	Non-improved facility	1	Western	0	1	2016	.086100511	5-6	30-40	2	1
mayuge	ea121	male	0. no	0. no	2. protestant	0. neg	1.4494569	2. Lower quintile	0	0	0	0	0	0	0	0	0	1	1	Medium	0. Unimproved	Non-improved facility	1	Eastern	0	1	2016	.9833951	3-4	50+	2	1
busia	ea163	male	0. no	0. no	2. protestant	0. neg	.53990322	1. Lowest quintile	0	0	0	0	0	1	0	0	0	1	0	Medium	0. Unimproved	Non-improved facility	1	Eastern	0	1	2016	9.8085213	1-2	50+	3	1
moyo	ea164	female	1. yes		1. catholic	0. neg	.56130099	4. Higher quintile	0	1	0	0	0	0	1	0	0	0	1	High	1. Improved	Shared Facility	1	Northern	0	1	2016	.70037681	>7	30-40	2	1
katakwi	ea015	male	1. yes		2. protestant	1. pos	1.1278059	1. Lowest quintile											0	High	1. Improved	Open Defecation	0	Eastern	0	1	2016	1.1753137	5-6	30-40	1	1
pader	ea006	male	1. yes	0. no	1. catholic	0. neg	.29448268	1. Lowest quintile	0	0	0	0	0	1	0	0	0	1	0	High	0. Unimproved	Open Defecation	1	Northern	0	1	2016	1.3957353	1-2	40-50	2	1
iganga	ea095	male	1. yes		3. muslim	1. pos	1.3836198	3. Middle quintile	0	0	0	0	0	1	0	0	0	1	1	High	1. Improved	Non-improved facility	1	Eastern	0	1	2016	5.0980859	3-4	5-10		1
pallisa	ea009	male	1. yes	0. no	1. catholic	0. neg	1.4601899	1. Lowest quintile	0	0	0	0	0	1	0	0	0	1	0	High	1. Improved	Non-improved facility	1	Eastern	0	1	2016	.93001866	1-2	20-30	2	1
moyo	ea164	female	0. no	0. no	1. catholic	0. neg	.56130099	3. Middle quintile	0	1	0	0	0	0	1	0	0	0	1	Low	1. Improved	Shared Facility	1	Northern	0	1	2016	.79728353	3-4	20-30	2	1
kayunga	ea136	female	0. no	0. no	2. protestant	0. neg	.65582675	4. Higher quintile	0	1	0	0	0	0	1	0	0	0	0	Low	1. Improved	Non-improved facility	1	Central	0	1	2016	1.9199587	1-2	20-30	3	1
yumbe	ea151	male	0. no	0. no	3. muslim	0. neg	.78162152	4. Higher quintile											0	Medium	1. Improved	Shared Facility	1	Northern	0		2016		3-4	5-10		0
nebbi	ea020	male	1. yes	0. no	1. catholic	1. pos	.44491959	1. Lowest quintile	0	0	0	0	0	1	0	0	0	1	1	High	1. Improved	Non-improved facility	1	Northern	0	1	2016	1.678003	>7	16-20		1
kabarole	ea119	male	0. no	0. no	1. catholic	0. neg	2.2940335	5. Highest quintile	0	1	0	1	0	0	0	0	0	1	0	High	0. Unimproved	Non-improved facility	1	Western	1	1	2016	6.8811064	5-6	30-40	3	1
arua	ea166	female	0. no		1. catholic	0. neg	.34074774	1. Lowest quintile											1	Low	1. Improved	Non-improved facility	0	Northern	0	0	2016	.59647226	3-4	16-20	2	0
sironko	ea127	female	0. no		2. protestant	0. neg	.10262638	2. Lower quintile											0	Medium	1. Improved	Non-improved facility	0	Eastern	0	1	2016	8.8948326	5-6	30-40	2	0
serere	ea014	female			2. protestant	0. neg	.38273415	1. Lowest quintile											0		1. Improved	Non-improved facility	1	Eastern	0		2016	1.4864722	5-6	5-10		1
bulambuli	ea033	male	0. no		2. protestant	0. neg	.13798968	3. Middle quintile											0	High	0. Unimproved	Non-improved facility	0	Eastern	0	1	2016	9.7875509	1-2	30-40	3	0
kyegegwa	ea134	female	0. no		1. catholic	0. neg	.60257888	5. Highest quintile											0	High	1. Improved	Non-improved facility	0	Western	0	1	2016	.68174887	5-6	5-10		1
rakai	ea043	male	0. no	0. no	2. protestant	0. neg	.6901654	5. Highest quintile	0	0	0	0	0	1	0	0	0	1	0	Medium	0. Unimproved	Improved, not shared facility	1	Central	0	0	2016	4.4551849	>7	30-40	2	1
lira	ea019	male	1. yes		2. protestant	0. neg	.41205198	3. Middle quintile											0	High	0. Unimproved	Shared Facility	0	Northern	0	1	2016	8.7008362	3-4	30-40	2	1
gulu	ea005	female	0. no		2. protestant	1. pos	1.1093727	5. Highest quintile											0	Medium	1. Improved	Shared Facility	0	Northern	0	1	2016	.48798528	3-4	20-30	3	0
kampala	ea060	male	0. no	0. no	1. catholic	0. neg	2.6267624	5. Highest quintile	0	0	0	0	0	1	0	0	0	1	0	Medium	1. Improved	Non-improved facility	1	Central	0	1	2016	5.2721496	1-2	20-30	2	1
bugiri	ea125	male	0. no	0. no	4. pentecostal	1. pos	2.8324649	4. Higher quintile	0	1	1	1	0	0	0	1	0	0	0	Medium	1. Improved	Non-improved facility	1	Eastern	0	1	2016	8.7477503	1-2	20-30	3	0
bundibugyo	ea084	female	0. no		1. catholic	1. pos	1.3968085	3. Middle quintile											0	Low	1. Improved	Non-improved facility	0	Western	1	1	2016		3-4	16-20		1
pallisa	ea009	female	0. no		1. catholic	0. neg	1.4601899	3. Middle quintile											0	Medium	1. Improved	Non-improved facility	0	Eastern	0		2016	.98697579	3-4	2-4		1
kasese	ea078	female	1. yes		2. protestant	0. neg	.43115443	2. Lower quintile											0	High	0. Unimproved	Non-improved facility	0	Western	1		2016		1-2	5-10		0
nakaseke	ea115	male	0. no		1. catholic	1. pos	.42624682	3. Middle quintile											0	Medium	1. Improved	Non-improved facility	0	Central	0	0	2016	1.8487983	1-2	30-40	2	1
mbale	ea141	female	0. no		3. muslim	0. neg	4.3832021	5. Highest quintile											0	Low	1. Improved	Non-improved facility	0	Eastern	0	0	2016	8.4744835	1-2	30-40	3	0
kabale	ea066	female	0. no	0. no	1. catholic	1. pos	1.1185504	2. Lower quintile	0	0	0	0	0	1	0	0	0	1	0	Medium	1. Improved	Non-improved facility	1	Western	0	1	2016		1-2	16-20		1
hoima	ea159	male	1. yes		6. other	0. neg	.88787609	2. Lower quintile											0	High	0. Unimproved	Non-improved facility	0	Western	0	1	2016	1.9390445	3-4	20-30	1	1
kayunga	ea136	male	0. no		2. protestant	0. neg	.65582675	4. Higher quintile											0	Low	1. Improved	Open Defecation	0	Central	0	1	2016		1-2	20-30	3	1
mubende	ea034	male	0. no	0. no	1. catholic	0. neg	.28799331	5. Highest quintile	0	1	0	0	0	0	0	0	0	1	0	High	1. Improved	Non-improved facility	1	Central	0	1	2016	.55701941	1-2	20-30	2	1
kamwenge	ea156	female	1. yes		2. protestant	0. neg	.99541253	3. Middle quintile												High	1. Improved	Non-improved facility	0	Western	0	1	2016		1-2	50+	1	0
nebbi	ea020	female	1. yes	0. no	1. catholic	0. neg	.44491959	1. Lowest quintile	0	0	0	0	0	1	0	0	0	1	1	High	0. Unimproved	Non-improved facility	1	Northern	0	1	2016	1.0981803	3-4	20-30	2	1
serere	ea014	female	0. no	0. no	1. catholic	0. neg	.38273415	2. Lower quintile	0	1	0	0	0	0	0	0	0	1	0	Medium	1. Improved	Non-improved facility	1	Eastern	0	1	2016	1.4027369	3-4	20-30	2	1
amuria	ea148	female	0. no	0. no	2. protestant	0. neg	.47323781	4. Higher quintile	0	1	0	1	0	0	0	0	0	1	0	High	1. Improved	Non-improved facility	1	Eastern	0	0	2016	1.2719009	>7	20-30	2	0
agago	ea105	female	0. no		1. catholic	0. neg	.38271183	1. Lowest quintile											1	Medium	0. Unimproved	Open Defecation	0	Northern	0	0	2016	.97981501	>7	50+	1	1
mityana	ea168	male	0. no	0. no	1. catholic	1. pos	1.4115279	5. Highest quintile											0	Medium	1. Improved	Non-improved facility	1	Central	0		2016	7.2996025	1-2	2-4		1
kween	ea061	male	0. no	0. no	1. catholic	0. neg	.53583181	3. Middle quintile	0	1	0	0	0	0	0	0	0	1	0	Low	1. Improved	Non-improved facility	1	Eastern	0	1	2016	.62284476	3-4	16-20	3	1
lamwo	ea059	male	0. no	0. no	1. catholic	1. pos	1.8121935	2. Lower quintile											0	Medium	1. Improved	Non-improved facility	1	Northern	0		2016	1.0323561	1-2	5-10		0
apac	ea144	female	0. no		1. catholic	0. neg	.48812008	1. Lowest quintile											0	Medium	0. Unimproved	Non-improved facility	0	Northern	1	1	2016	1.371295	5-6	16-20		1
lira	ea019	male	1. yes		4. pentecostal	1. pos	.41205198	3. Middle quintile											0	High	1. Improved	Non-improved facility	0	Northern	0	1	2016	8.8917084	1-2	16-20	3	1
kapchorwa	ea023	female	1. yes		3. muslim	0. neg	.14506286	3. Middle quintile											0	High	1. Improved	Non-improved facility	0	Eastern	1	1	2016	.50591218	>7	16-20		1
oyam	ea013	male	0. no	0. no	1. catholic	0. neg	.32638893	2. Lower quintile	0	0	0	1	1	0	0	0	1	0	0	High	1. Improved	Non-improved facility	1	Northern	0	1	2016	.85079592	3-4	50+	2	1
manafwa	ea055	male	0. no		6. other	0. neg	.50502372	2. Lower quintile											0	High	1. Improved	Non-improved facility	0	Eastern	0	1	2016	1.4338967	>7	16-20		1
mpigi	ea162	male	0. no	0. no	3. muslim	1. pos	.25387797	5. Highest quintile											0	Medium	1. Improved	Non-improved facility	1	Central	0		2016	.95710349	1-2	2-4		1
mityana	ea093	female	0. no		1. catholic	0. neg	.42130059	4. Higher quintile											0		0. Unimproved	Non-improved facility	0	Central	0		2016	4.3192334	5-6	5-10		1
arua	ea149	male	0. no		5. sda	1. pos	.80224597	5. Highest quintile											1	Medium	1. Improved	Improved, not shared facility	0	Northern	0		2016		>7	2-4		0
lwengo	ea092	female	0. no	0. no	1. catholic	0. neg	.81550324	4. Higher quintile	0	1	0	0	0	0	1	0	0	0		Low	1. Improved	Non-improved facility	1	Central	0	1	2016		1-2	20-30	2	0
kampala	ea060	male	0. no		2. protestant	0. neg	2.6267624	5. Highest quintile											0	Low	1. Improved	Improved, not shared facility	0	Central	0	0	2016	5.2549305	1-2	20-30	3	1
jinja	ea029	female	0. no		1. catholic	1. pos	.80298644	5. Highest quintile											1	Medium	1. Improved	Improved, not shared facility	0	Eastern	0	1	2016	.57860678	5-6	5-10		1
kamuli	ea040	female	0. no		3. muslim	0. neg	.27252328	4. Higher quintile											1	Medium	1. Improved	Non-improved facility	0	Eastern	0	1	2016	2.4418032	3-4	30-40	2	1
kiboga	ea027	male	0. no		1. catholic	0. neg	1.8044974	3. Middle quintile											0	Medium	0. Unimproved	Non-improved facility	1	Central	0		2016	2.2835436	5-6	2-4		1
wakiso	ea088	female	0. no		2. protestant	0. neg	3.0153606	3. Middle quintile												Medium	1. Improved	Improved, not shared facility	0	Central	0		2016	2.1456792	>7	2-4		1
iganga	ea095	male	0. no	0. no	2. protestant	0. neg	1.3836198	3. Middle quintile	0	1	0	1	0	0	0	0	0	0	1	Medium	1. Improved	Non-improved facility	1	Eastern	0	0	2016	5.0484366	>7	50+	2	1
lira	ea003	female	0. no		1. catholic	0. neg	.80936408	1. Lowest quintile											0	Medium	1. Improved	Non-improved facility	0	Northern	0	1	2016	1.7235464	3-4	20-30	2	1
kapchorwa	ea023	male	0. no		2. protestant	0. neg	.14506286	4. Higher quintile											0	Medium	1. Improved	Open Defecation	0	Eastern	0	1	2016	.50501698	1-2	16-20	3	1
kabale	ea066	male	0. no		1. catholic	0. neg	1.1185504	2. Lower quintile											0	High	1. Improved	Non-improved facility	0	Western	0	1	2016	.083151281	3-4	50+	1	1
lyantonde	ea117	female	0. no		4. pentecostal	0. neg	.69389021	2. Lower quintile											0	Medium	0. Unimproved	Non-improved facility	0	Central	1	1	2016	2.457185	3-4	20-30	2	1
masaka	ea101	female	0. no		1. catholic	0. neg	.38663337	1. Lowest quintile											1	Medium	1. Improved	Non-improved facility	1	Central	0		2016	4.2280564	3-4	5-10		1
alebtong	ea001	male	0. no		1. catholic	0. neg	.92195314	2. Lower quintile											0	Medium	0. Unimproved	Non-improved facility	0	Northern	0	1	2016	1.1353623	>7	5-10		0
sironko	ea114	male	0. no		3. muslim	0. neg	1.3585526	3. Middle quintile	0	1	0	0	0	0	0	0	0	1	0	High	1. Improved	Non-improved facility	1	Eastern	0	1	2016	2.1072979	3-4	20-30	3	1
masindi	ea074	male	0. no		1. catholic	0. neg	1.1146967	1. Lowest quintile											0	Medium	1. Improved	Open Defecation	0	Western	1	1	2016	1.7631692	3-4	20-30	2	1
iganga	ea095	female	0. no		2. protestant	1. pos	1.3836198	4. Higher quintile											1	High	1. Improved	Non-improved facility	0	Eastern	0	1	2016	4.9434466	5-6	11-15		1
isingiro	ea044	female	0. no		1. catholic	0. neg	2.4395351	2. Lower quintile											0	High	1. Improved	Non-improved facility	0	Western	0	0	2016		5-6	11-15		1
rukungiri	ea160	male	1. yes		2. protestant	1. pos	.57335323	3. Middle quintile											0	High	0. Unimproved	Non-improved facility	0	Western	0		2016	.78143787	5-6	2-4		1
masaka	ea085	male	0. no	0. no	1. catholic	0. neg	.4753637	4. Higher quintile	0	0	0	0	0	1	0	0	0	1	0	Medium	0. Unimproved	Open Defecation	1	Central	1	1	2016	4.2273731	3-4	16-20		1
katakwi	ea015	female	0. no		1. catholic	0. neg	1.1278059	1. Lowest quintile											0	Medium	0. Unimproved	Open Defecation	0	Eastern	1		2016	2.4267302	5-6	2-4		1
bulambuli	ea033	female	0. no		1. catholic	1. pos	.13798968	2. Lower quintile											0	Low	0. Unimproved	Non-improved facility	0	Eastern	0	1	2016	5.0573716	3-4	16-20	2	0
moroto	ea118	female	1. yes		1. catholic	1. pos	.23136951	1. Lowest quintile											0	High	0. Unimproved	Open Defecation	0	Northern	0	1	2016		3-4	16-20	1	0
ibanda	ea070	female	0. no		1. catholic	0. neg	2.5183909	2. Lower quintile												High	0. Unimproved	Non-improved facility	0	Western	1	1	2016	.99972177	5-6	16-20		1
kapchorwa	ea023	female	0. no		3. muslim	0. neg	.14506286	2. Lower quintile											0	High	1. Improved	Non-improved facility	0	Eastern	0		2016	.47783858	3-4	2-4		1
rakai	ea112	male	0. no	0. no	1. catholic	1. pos	7.9102573	2. Lower quintile	0	1	0	0	0	0	0	0	0	1	0	Medium	0. Unimproved	Non-improved facility	1	Central	0	1	2016	1.6167781	>7	11-15		1
mukono	ea042	female	1. yes	0. no	5. sda	1. pos	1.1500553	4. Higher quintile	0	1	0	1	0	0	0	0	1	0	0	High	0. Unimproved	Non-improved facility	1	Central	1	1	2016	1.175756	3-4	30-40	2	1
mubende	ea034	male	0. no	0. no	1. catholic	0. neg	.28799331	4. Higher quintile	0	0	0	0	0	1	0	0	0	1	0	Medium	1. Improved	Improved, not shared facility	1	Central	0	1	2016	.9708209	5-6	11-15		1
mubende	ea100	male	0. no	0. no	1. catholic	0. neg	.42351413	3. Middle quintile	0	0	0	0	0	1	0	0	0	1	0	Medium	1. Improved	Non-improved facility	1	Central	0	1	2016	1.9958442	5-6	20-30	2	1
gulu	ea005	female	1. yes		2. protestant	0. neg	1.1093727	5. Highest quintile	0	0	1	0	0	0	0	0	0	0	0	High	1. Improved	Non-improved facility	1	Northern	0	1	2016	.41569749	1-2	16-20		0
nebbi	ea020	female	1. yes	0. no	2. protestant	0. neg	.44491959	1. Lowest quintile											1	High	1. Improved	Non-improved facility	1	Northern	0		2016	1.6687756	>7	2-4		1
kibaale	ea075	male	0. no		3. muslim	0. neg	.2756829	3. Middle quintile											0	Medium	0. Unimproved	Open Defecation	0	Western	1		2016	1.6387432	3-4	5-10		1
manafwa	ea039	male	1. yes		2. protestant	1. pos	.13963948	2. Lower quintile											0	High	1. Improved	Non-improved facility	0	Eastern	0		2016		1-2	2-4		1
oyam	ea016	female	1. yes	0. no	2. protestant	0. neg	.69476521	2. Lower quintile	0	1	0	0	0	0	0	0	0	1	0	High	1. Improved	Non-improved facility	1	Northern	1	1	2016	.71359777	5-6	5-10		1
rubirizi	ea138	male	0. no	0. no	2. protestant	0. neg	1.2381048	5. Highest quintile	0	0	0	0	0	1	0	0	0	1	0	Medium	1. Improved	Shared Facility	1	Western	0	1	2016	.56046617	5-6	50+	2	1
isingiro	ea079	female	0. no	0. no	2. protestant	0. neg	.31957236	5. Highest quintile	0	0	0	0	0	1	0	0	0	0	1	Medium	1. Improved	Non-improved facility	1	Western	1	1	2016		3-4	40-50	1	0
bushenyi	ea082	female	0. no		1. catholic	1. pos	1.1803004	4. Higher quintile											0	Medium	1. Improved	Non-improved facility	0	Western	0	1	2016	1.0126959	>7	40-50	2	1
lira	ea003	female	0. no	0. no	1. catholic	0. neg	.80936408	5. Highest quintile	0	1	1	0	0	0	1	1	0	0	0	Low	1. Improved	Non-improved facility	1	Northern	0	1	2016		3-4	20-30	3	1
kayunga	ea028	female	0. no		2. protestant	0. neg	.30973431	2. Lower quintile											0	Medium	0. Unimproved	Non-improved facility	0	Central	1	1	2016		5-6	5-10		1
kween	ea152	female	1. yes		4. pentecostal	0. neg	.10260347	1. Lowest quintile											0	High	1. Improved	Open Defecation	0	Eastern	0	1	2016	1.963763	5-6	20-30	2	1
nebbi	ea020	female	0. no		1. catholic	1. pos	.44491959	1. Lowest quintile											1	Medium	0. Unimproved	Non-improved facility	0	Northern	0	1	2016	1.0767707	5-6	11-15		1
mbarara	ea097	female	1. yes		2. protestant	0. neg	.50926977	3. Middle quintile												High	1. Improved	Non-improved facility	0	Western	0	1	2016	1.8587817	5-6	30-40	2	1
buikwe	ea124	female	0. no	0. no	3. muslim	0. neg	.96795261	5. Highest quintile	0	0	0	0	0	1	0	0	0	0	0	Medium	1. Improved	Non-improved facility	1	Central	0	1	2016	8.9373493	1-2	50+	1	0
lyantonde	ea117	male	0. no		1. catholic	0. neg	.69389021	3. Middle quintile											0	Medium	0. Unimproved	Non-improved facility	0	Central	1	1	2016	2.5156989	5-6	5-10		1
kayunga	ea136	female	0. no	0. no	3. muslim	1. pos	.65582675	5. Highest quintile	1	1	1	0	0	0	0	0	0	1	0	Medium	1. Improved	Shared Facility	1	Central	0	0	2016		3-4	20-30	2	1
kasese	ea139	male	0. no	0. no	2. protestant	0. neg	.5477795	5. Highest quintile	0	0	0	1	0	0	0	0	0	0	0	Medium	1. Improved	Shared Facility	1	Western	0	1	2016		1-2	20-30	3	0
arua	ea147	female	0. no	0. no	3. muslim	1. pos	1.8689445	4. Higher quintile											0	Medium	1. Improved	Non-improved facility	1	Northern	0		2016	1.2629606	>7	2-4		0
kibuku	ea113	male	0. no	0. no	1. catholic	1. pos	.83222681	2. Lower quintile	0	0	0	0	0	0	0	0	0	1	0	Medium	1. Improved	Non-improved facility	1	Eastern	0	0	2016	1.0868508	3-4	50+	2	1
mbale	ea110	female	0. no	0. no	2. protestant	0. neg	.21739942	3. Middle quintile	0	1	0	0	1	0	0	0	0	1	0	Medium	1. Improved	Non-improved facility	1	Eastern	0	1	2016	.57403624	5-6	40-50	3	1
masaka	ea101	male	0. no	0. no	1. catholic	0. neg	.38663337	5. Highest quintile	0	0	0	0	0	1	0	0	0	1	1	Medium	1. Improved	Non-improved facility	1	Central	1	1	2016	4.1947613	5-6	40-50	2	1
amuru	ea010	male	0. no	0. no	4. pentecostal	1. pos	.57826024	1. Lowest quintile	0	0	0	1	0	0	1	1	0	0	0	High	1. Improved	Non-improved facility	1	Northern	0	1	2016		5-6	20-30	3	0
kibaale	ea075	male	1. yes	0. no	4. pentecostal	1. pos	.2756829	2. Lower quintile											0	High	0. Unimproved	Non-improved facility	1	Western	1		2016	2.4898701	5-6	2-4		1
bukwo	ea046	male	0. no		4. pentecostal	0. neg	.20995161	3. Middle quintile											0	Low	0. Unimproved	Non-improved facility	0	Eastern	1	1	2016	2.7955463	5-6	16-20		1
lyantonde	ea117	male	1. yes		4. pentecostal	0. neg	.69389021	4. Higher quintile											0	High	0. Unimproved	Non-improved facility	0	Central	0	1	2016	2.7613156	5-6	40-50	3	1
bududa	ea035	male	0. no		2. protestant	1. pos	.33361277	2. Lower quintile											0	High	1. Improved	Non-improved facility	0	Eastern	0	1	2016	1.6737952	3-4	20-30	2	0
bududa	ea035	male	0. no		6. other	1. pos	.33361277	2. Lower quintile											0	Medium	1. Improved	Open Defecation	0	Eastern	0	1	2016	1.6930574	3-4	20-30	2	0
katakwi	ea015	female	0. no		1. catholic	1. pos	1.1278059	1. Lowest quintile											0	Medium	1. Improved	Open Defecation	1	Eastern	0		2016	1.2600338	5-6	5-10		1
kiboga	ea027	male	0. no		4. pentecostal	0. neg	1.8044974	4. Higher quintile											0	Low	0. Unimproved	Non-improved facility	0	Central	0	1	2016	.84902757	5-6	40-50	1	1
kabarole	ea077	female	0. no	0. no	5. sda	0. neg	.3991214	2. Lower quintile	0	0	0	0	0	1	0	0	0	1	0	Medium	0. Unimproved	Non-improved facility	1	Western	1	1	2016	.8577612	1-2	16-20		1
zombo	ea167	female	0. no		1. catholic	1. pos	.15705112	1. Lowest quintile											0	Medium	1. Improved	Non-improved facility	0	Northern	1	1	2016	.10975463	5-6	30-40	2	1
serere	ea014	male	0. no		1. catholic	0. neg	.38273415	1. Lowest quintile											0	Low	1. Improved	Non-improved facility	0	Eastern	0	0	2016	1.1154553	1-2	40-50	2	1
bundibugyo	ea084	female	1. yes	0. no	1. catholic	0. neg	1.3968085	2. Lower quintile	0	0	0	0	0	1	0	0	1	0	0	High	1. Improved	Non-improved facility	1	Western	1	1	2016	.46594253	>7	11-15		1
kabong	ea120	female	0. no		1. catholic	0. neg	1.8993807	2. Lower quintile												Medium	1. Improved	Non-improved facility	0	Eastern	0		2016		5-6	2-4		0
buhweju	ea056	female	1. yes	1. yes	2. protestant	0. neg	.83370918	4. Higher quintile	0	0	0	0	0	1	0	0	0	1	0	High	0. Unimproved	Non-improved facility	1	Western	0	1	2016	1.0072862	5-6	40-50	2	0
mubende	ea100	male	0. no	0. no	1. catholic	0. neg	.42351413	4. Higher quintile	0	1	0	1	0	0	0	0	0	1	0	Low	1. Improved	Non-improved facility	1	Central	0	1	2016	1.8868498	>7	16-20		1
kabale	ea065	male	0. no	0. no	1. catholic	0. neg	2.0645897	5. Highest quintile	0	0	0	0	0	1	0	0	0	1	0	Medium	1. Improved	Non-improved facility	1	Western	0	1	2016	7.585989	3-4	40-50	2	1
koboko	ea098	female	1. yes		3. muslim	0. neg	.27235785	1. Lowest quintile											1	High	1. Improved	Non-improved facility	0	Northern	0		2016	4.8120556	>7	5-10		1
manafwa	ea055	male	0. no		6. other	0. neg	.50502372	3. Middle quintile											0	High	1. Improved	Non-improved facility	0	Eastern	0	1	2016	2.447268	3-4	20-30	3	1
luwero	ea091	male	0. no		3. muslim	0. neg	.19224349	5. Highest quintile											0	Medium	1. Improved	Improved, not shared facility	1	Central	0		2016	.54694766	1-2	2-4		1
amuru	ea010	female	0. no		1. catholic	0. neg	.57826024	3. Middle quintile	0	0	0	0	0	1	0	0	0	1	0	Medium	0. Unimproved	Shared Facility	1	Northern	0	1	2016		>7	30-40	2	0
mayuge	ea121	male	0. no	0. no	2. protestant	0. neg	1.4494569	1. Lowest quintile											1	High	0. Unimproved	Non-improved facility	1	Eastern	0		2016	1.0616546	5-6	2-4		1
kampala	ea154	male	0. no	0. no	1. catholic	0. neg	.23710051	4. Higher quintile	0	1	0	1	0	0	0	0	1	0	0	High	1. Improved	Non-improved facility	1	Central	0	0	2016	1.0209957	3-4	20-30	3	1
mayuge	ea121	male	0. no	0. no	3. muslim	0. neg	1.4494569	2. Lower quintile	0	1	0	0	0	0	0	0	0	0	1	High	0. Unimproved	Improved, not shared facility	1	Eastern	0	1	2016	1.2391387	>7	11-15		1
kabale	ea087	male	0. no	0. no	1. catholic	0. neg	7.9560585	4. Higher quintile	0	0	0	0	0	1	0	0	0	1	0	Medium	0. Unimproved	Non-improved facility	1	Western	1	1	2016		1-2	16-20	3	1
kabong	ea120	female	0. no		1. catholic	0. neg	1.8993807	1. Lowest quintile												Medium	1. Improved	Non-improved facility	0	Eastern	0	1	2016		5-6	5-10		0
arua	ea057	male	0. no	0. no	1. catholic	0. neg	.18786108	2. Lower quintile	0	1	0	0	0	0	0	0	0	1	0	High	1. Improved	Non-improved facility	1	Northern	0	1	2016	.46403676	>7	30-40	3	1
kampala	ea170	male	0. no	0. no	1. catholic	0. neg	.88595629	4. Higher quintile	0	0	0	0	0	1	0	0	0	1		Medium	1. Improved	Non-improved facility	1	Central	0	1	2016	5.2931089	1-2	20-30	3	1
kween	ea061	male	0. no		1. catholic	0. neg	.53583181	3. Middle quintile											0	Low	0. Unimproved	Shared Facility	0	Eastern	0	1	2016	.6186673	1-2	20-30	2	1
kween	ea061	male	0. no	0. no	1. catholic	0. neg	.53583181	3. Middle quintile											0	Low	1. Improved	Non-improved facility	1	Eastern	0		2016	.78340721	5-6	2-4		1
kitgum	ea106	female	1. yes	0. no	2. protestant	1. pos	1.512229	2. Lower quintile	0	0	0	0	0	1	1	1	0	0	0	High	1. Improved	Shared Facility	1	Northern	0	1	2016	1.4733725	5-6	20-30	2	0
kampala	ea153	female	0. no		1. catholic	0. neg	.33863333	5. Highest quintile											0	Low	1. Improved	Improved, not shared facility	0	Central	0		2016	2.0853872	1-2	20-30	3	1
bududa	ea129	male	0. no	0. no	6. other	0. neg	.41440588	4. Higher quintile	0	0	0	0	0	1	0	0	0	1	0	Medium	1. Improved	Non-improved facility	1	Eastern	0	0	2016	1.7633306	5-6	30-40	2	0
gulu	ea005	male	0. no	0. no	2. protestant	1. pos	1.1093727	4. Higher quintile	0	0	0	0	0	1	0	0	0	1	0	Medium	1. Improved	Shared Facility	1	Northern	0	1	2016	.38682204	1-2	20-30	3	0
kole	ea036	male	0. no	0. no	2. protestant	0. neg	.58280301	4. Higher quintile	0	0	1	0	0	0	0	0	0	0	0	Medium	0. Unimproved	Shared Facility	1	Northern	0	1	2016	1.4822849	>7	11-15		1
mukono	ea021	male	0. no		3. muslim	0. neg	.65045434	4. Higher quintile											0	High	1. Improved	Improved, not shared facility	0	Central	0	1	2016	1.4066185	1-2	5-10		1
bushenyi	ea082	male	0. no		6. other	0. neg	1.1803004	4. Higher quintile											0	Medium	1. Improved	Shared Facility	0	Western	0	1	2016	1.0186435	3-4	5-10		1
masindi	ea074	male	1. yes	0. no	1. catholic	0. neg	1.1146967	2. Lower quintile											0	High	1. Improved	Non-improved facility	1	Western	0		2016	1.0212814	3-4	5-10		1
mayuge	ea135	male	0. no	0. no	1. catholic	1. pos	1.4789383	5. Highest quintile	0	0	0	0	0	1	0	0	0	1	1	Medium	1. Improved	Improved, not shared facility	1	Eastern	0	1	2016	.49961668	>7	11-15		1
koboko	ea053	female	1. yes		3. muslim	0. neg	.70053607	2. Lower quintile											1	High	1. Improved	Non-improved facility	0	Northern	1		2016	1.7321298	>7	2-4		1
kyegegwa	ea086	female	1. yes		2. protestant	1. pos	1.2532063	2. Lower quintile											0	High	1. Improved	Non-improved facility	0	Western	0		2016	3.5223017	3-4	5-10		1
namayingo	ea165	male	0. no		4. pentecostal	1. pos	.73461604	3. Middle quintile	0	0	0	0	1	0	0	0	0	1	1	High	0. Unimproved	Open Defecation	1	Eastern	1	1	2016	.098949492	1-2	30-40	2	1
apac	ea144	male	0. no		2. protestant	0. neg	.48812008	1. Lowest quintile											0	Medium	0. Unimproved	Non-improved facility	0	Northern	1		2016	1.2710984	5-6	5-10		1
busia	ea116	female	1. yes		2. protestant	0. neg	.74642289	3. Middle quintile											0	High	1. Improved	Non-improved facility	0	Eastern	0	1	2016	5.0535336	5-6	5-10		0
rakai	ea068	female	0. no		5. sda	0. neg	.52474719	3. Middle quintile											0	Medium	1. Improved	Non-improved facility	0	Central	0	1	2016	.84110391	3-4	11-15		1
kween	ea152	male	1. yes		4. pentecostal	0. neg	.10260347	1. Lowest quintile											0	High	1. Improved	Non-improved facility	0	Eastern	1	1	2016	.96050328	3-4	5-10		1
namayingo	ea165	male	1. yes	0. no	2. protestant	1. pos	.73461604	2. Lower quintile	0	1	0	0	0	0	0	0	0	1	1	High	0. Unimproved	Open Defecation	1	Eastern	1	1	2016	.07131017	1-2	20-30	2	1
nwoya	ea058	female	0. no	0. no	2. protestant	0. neg	1.7555623	5. Highest quintile	0	0	0	0	0	1	1	1	0	0	0	Low	1. Improved	Improved, not shared facility	1	Northern	0	1	2016	.81345302	5-6	20-30	3	0
kotido	ea131	female	0. no	0. no	1. catholic	0. neg	3.2420659	1. Lowest quintile											0	Medium	1. Improved	Open Defecation	1	Northern	1		2016	1.2163197	5-6	2-4		1
wakiso	ea088	male	0. no	0. no	1. catholic	0. neg	3.0153606	5. Highest quintile	0	1	1	1	0	0	0	0	0	1		Low	1. Improved	Non-improved facility	1	Central	0	0	2016	1.1744506	1-2	20-30	3	1
kaberamaido	ea008	male	1. yes		1. catholic	0. neg	.3978259	4. Higher quintile											0	High	1. Improved	Improved, not shared facility	0	Eastern	0	1	2016	1.4602526	3-4	5-10		1
kabarole	ea102	male	0. no	0. no	1. catholic	0. neg	3.2187352	4. Higher quintile	1	0	0	1	0	0	1	1	0	0	0	Medium	0. Unimproved	Non-improved facility	1	Western	0	1	2016	6.7940421	>7	20-30	3	1
kiboga	ea027	male	0. no	0. no	2. protestant	0. neg	1.8044974	3. Middle quintile											0	Medium	1. Improved	Non-improved facility	1	Central	0		2016	1.5944726	5-6	5-10		1
nwoya	ea058	male	0. no	0. no	1. catholic	1. pos	1.7555623	5. Highest quintile											0	Low	1. Improved	Shared Facility	1	Northern	0		2016		3-4	5-10		0
mitooma	ea140	male	0. no		4. pentecostal	0. neg		3. Middle quintile											0	Medium	0. Unimproved	Non-improved facility	0	Western	0	1	2016	.36675921	3-4	50+	1	1
kibaale	ea075	female	1. yes		4. pentecostal	0. neg	.2756829	2. Lower quintile											0	High	0. Unimproved	Non-improved facility	0	Western	1	0	2016	1.560814	3-4	20-30	1	1
zombo	ea012	male	0. no	0. no	2. protestant	0. neg	1.0222743	1. Lowest quintile	0	1	0	1	0	0	1	0	0	0	0	Medium	0. Unimproved	Non-improved facility	1	Northern	1	1	2016	.52183598	1-2	40-50	2	1
mityana	ea093	male	0. no		4. pentecostal	0. neg	.42130059	3. Middle quintile											0	Medium	0. Unimproved	Shared Facility	0	Central	0		2016	2.3088343	1-2	2-4		1
arua	ea147	female	0. no	0. no	3. muslim	1. pos	1.8689445	5. Highest quintile	0	0	0	0	0	1	0	0	0	1	0	Low	1. Improved	Shared Facility	1	Northern	0	1	2016	1.1629897	>7	16-20		0
kanungu	ea024	female	0. no		3. muslim	1. pos	.41283274	5. Highest quintile											0	Medium	1. Improved	Improved, not shared facility	0	Western	0	1	2016	1.0941081	5-6	11-15		1
hoima	ea159	male	1. yes		1. catholic	1. pos	.88787609	1. Lowest quintile	0	0	0	0	0	1	0	0	0	1	0	High	1. Improved	Non-improved facility	1	Western	0	1	2016	2.0631499	1-2	16-20	2	1
manafwa	ea039	male	0. no		2. protestant	0. neg	.13963948	2. Lower quintile											0	Medium	1. Improved	Non-improved facility	0	Eastern	0	0	2016		>7	30-40	2	1
alebtong	ea001	male	0. no		2. protestant	1. pos	.92195314	1. Lowest quintile											0	Low	1. Improved	Non-improved facility	0	Northern	0	1	2016	1.2107383	>7	5-10		0
apac	ea150	female	0. no	0. no	1. catholic	0. neg	1.6042068	2. Lower quintile	0	1	0	0	0	0	0	0	0	0	1	Medium	1. Improved	Open Defecation	1	Northern	0	1	2016		3-4	11-15		1
kampala	ea153	female	0. no		1. catholic	1. pos	.33863333	5. Highest quintile											0	Medium	1. Improved	Shared Facility	0	Central	0	1	2016	2.5335069	1-2	16-20	2	1
mbale	ea080	male	0. no		3. muslim	0. neg	.42381588	3. Middle quintile											0	Medium	1. Improved	Non-improved facility	0	Eastern	0	0	2016	8.2395678	5-6	30-40	2	1
busia	ea163	female	0. no		2. protestant	0. neg	.53990322	1. Lowest quintile	0	1	0	0	0	0	0	0	0	0	0	High	1. Improved	Non-improved facility	1	Eastern	0	1	2016	4.6729126	1-2	40-50	3	1
masindi	ea074	male	0. no	1. yes	1. catholic	0. neg	1.1146967	5. Highest quintile	0	1	0	0	0	0	0	0	0	1	0	Medium	1. Improved	Non-improved facility	1	Western	0	1	2016	1.7731701	1-2	11-15		1
sironko	ea114	female	1. yes		3. muslim	1. pos	1.3585526	3. Middle quintile											0	High	1. Improved	Non-improved facility	0	Eastern	0		2016	2.1542881	5-6	2-4		1
luuka	ea031	female	0. no	0. no	2. protestant	0. neg	.45828938	4. Higher quintile	0	0	0	0	0	0	0	1	0	0	0	High	1. Improved	Non-improved facility	1	Eastern	0	1	2016	2.2137814	>7	5-10		1
kiboga	ea027	male	0. no		2. protestant	0. neg	1.8044974	5. Highest quintile											0	Low	0. Unimproved	Non-improved facility	0	Central	0	1	2016	2.0134134	>7	50+	2	1
mbale	ea110	male	1. yes	0. no	2. protestant	0. neg	.21739942	2. Lower quintile											0	High	1. Improved	Non-improved facility	1	Eastern	0		2016	8.0971155	3-4	2-4		1
nakaseke	ea115	male	0. no		5. sda	1. pos	.42624682	3. Middle quintile											0	Medium	0. Unimproved	Shared Facility	0	Central	0	1	2016	2.0804415	1-2	20-30	2	1
kibuku	ea113	female	0. no	0. no	3. muslim	0. neg	.83222681	2. Lower quintile	0	0	0	0	1	0	0	0	0	1	0	Medium	1. Improved	Shared Facility	1	Eastern	0	1	2016	1.5708975	3-4	16-20		1
lira	ea019	female	0. no		3. muslim	0. neg	.41205198	3. Middle quintile											0	Low	1. Improved	Non-improved facility	0	Northern	0	1	2016	7.3226004	3-4	20-30	2	1
iganga	ea095	female	0. no	0. no	3. muslim	0. neg	1.3836198	5. Highest quintile	0	0	0	0	1	0	0	0	0	1	1	Medium	1. Improved	Shared Facility	1	Eastern	0	0	2016	5.1022024	5-6	40-50	1	1
kween	ea061	male	0. no		1. catholic	0. neg	.53583181	4. Higher quintile											0	Low	1. Improved	Improved, not shared facility	0	Eastern	0	0	2016	1.1797029	5-6	30-40	3	1
ibanda	ea070	male	0. no		1. catholic	0. neg	2.5183909	4. Higher quintile												High	0. Unimproved	Non-improved facility	0	Western	1		2016	.863424	>7	5-10		1
ntungamo	ea073	female	0. no		2. protestant	0. neg	2.9376845	3. Middle quintile											0	High	1. Improved	Non-improved facility	0	Western	0	1	2016	.55609167	5-6	5-10		1
kamuli	ea040	male	0. no	0. no	1. catholic	0. neg	.27252328	5. Highest quintile	0	1	0	0	0	0	0	0	0	1	1	Medium	1. Improved	Non-improved facility	1	Eastern	0	1	2016	4.3591714	1-2	20-30	3	1
lamwo	ea059	female	0. no	0. no	1. catholic	0. neg	1.8121935	5. Highest quintile	0	1	1	1	0	0	0	1	0	0	0	Medium	1. Improved	Non-improved facility	1	Northern	0	0	2016	.95869422	1-2	30-40	3	0
kanungu	ea024	male	0. no		4. pentecostal	0. neg	.41283274	5. Highest quintile											0	Medium	1. Improved	Improved, not shared facility	0	Western	0		2016	1.0564086	>7	5-10		1
buvuma	ea069	male	0. no	0. no	2. protestant	1. pos	.28866461	2. Lower quintile											0	High	1. Improved	Non-improved facility	1	Central	1		2016	.31704399	5-6	2-4		1
mityana	ea090	female	0. no		2. protestant	0. neg	.28698927	3. Middle quintile											0	Medium	1. Improved	Improved, not shared facility	0	Central	0	0	2016	.35886881	3-4	11-15		1
mityana	ea090	female	0. no	0. no	3. muslim	0. neg	.28698927	4. Higher quintile											0	Medium	1. Improved	Shared Facility	1	Central	0		2016	1.9925036	3-4	5-10		1
kampala	ea161	female	0. no		1. catholic	0. neg	2.7038426	5. Highest quintile											0	Low	1. Improved	Shared Facility	0	Central	0	0	2016	6.5003133	3-4	50+	2	1
rakai	ea112	female	0. no		1. catholic	0. neg	7.9102573	4. Higher quintile											0	Medium	1. Improved	Shared Facility	0	Central	0	1	2016	.99467504	1-2	20-30	3	1
mbarara	ea158	male	1. yes	1. yes	2. protestant	0. neg	.39678076	5. Highest quintile	0	0	0	0	0	1	0	0	0	1		High	1. Improved	Non-improved facility	1	Western	1	1	2016	.95258415	5-6	5-10		1
kamwenge	ea063	female	1. yes		2. protestant	0. neg	.2799204	1. Lowest quintile												High	0. Unimproved	Shared Facility	0	Western	0	1	2016		1-2	16-20	2	0
namutumba	ea051	male	1. yes		3. muslim	1. pos	.90048963	4. Higher quintile											0	High	1. Improved	Non-improved facility	0	Eastern	0		2016	9.6974258	>7	2-4		1
kabale	ea066	female			1. catholic	0. neg	1.1185504	3. Middle quintile											0		1. Improved	Non-improved facility	0	Western	0	1	2016	1.0385445	>7	20-30	3	1
kampala	ea153	male	0. no		3. muslim	0. neg	.33863333	5. Highest quintile											0	Low	1. Improved	Shared Facility	0	Central	0	1	2016	2.0102615	5-6	16-20		1
kotido	ea131	female	1. yes		1. catholic	0. neg	3.2420659	1. Lowest quintile											0	High	1. Improved	Open Defecation	0	Northern	1		2016	1.2880499	5-6	5-10		1
pallisa	ea009	female	0. no	0. no	2. protestant	0. neg	1.4601899	3. Middle quintile	0	0	0	0	0	1	0	0	0	1	0	Medium	1. Improved	Open Defecation	1	Eastern	0	0	2016	1.6789751	1-2	50+	1	1
ntungamo	ea073	female	0. no		4. pentecostal	0. neg	2.9376845	4. Higher quintile											0	High	1. Improved	Non-improved facility	0	Western	0	1	2016	.3634105	>7	11-15		1
bundibugyo	ea084	male	0. no	0. no	2. protestant	1. pos	1.3968085	3. Middle quintile	0	1	1	0	0	0	1	0	0	0	0	Low	1. Improved	Non-improved facility	1	Western	1	1	2016	.081106275	>7	30-40	3	1
kabarole	ea119	male	0. no	0. no	1. catholic	0. neg	2.2940335	2. Lower quintile											0	Medium	0. Unimproved	Non-improved facility	1	Western	0		2016	7.657248	>7	5-10		1
kamuli	ea025	male	0. no		5. sda	0. neg	1.1752951	5. Highest quintile											0	Medium	1. Improved	Shared Facility	0	Eastern	0	1	2016	1.1965374	1-2	16-20	3	1
hoima	ea159	male	0. no	0. no	1. catholic	0. neg	.88787609	1. Lowest quintile											0	High	0. Unimproved	Non-improved facility	1	Western	0		2016	1.8219668	>7	5-10		1
buyende	ea026	female	0. no	0. no	2. protestant	0. neg	5.3163781	4. Higher quintile	0	1	0	0	0	0	0	0	0	1	1	Low	1. Improved	Improved, not shared facility	1	Eastern	0	1	2016	1.0933768	5-6	20-30	2	0
koboko	ea098	female	1. yes	1. yes	3. muslim	0. neg	.27235785	1. Lowest quintile	0	1	0	1	0	0	0	1	0	0	1	High	1. Improved	Non-improved facility	1	Northern	0	1	2016	4.7145429	>7	30-40	2	1
amudat	ea062	female	1. yes		1. catholic	0. neg	.57653302	2. Lower quintile											0	High	1. Improved	Open Defecation	0	Northern	0	1	2016	1.5548736	>7	5-10		1
zombo	ea167	male	1. yes		1. catholic	1. pos	.15705112	1. Lowest quintile	0	0	0	1	1	0	0	0	0	0	0	High	1. Improved	Non-improved facility	1	Northern	1	1	2016	.40058443	5-6	30-40	2	1
sironko	ea127	male	0. no		2. protestant	0. neg	.10262638	2. Lower quintile											0	Medium	1. Improved	Non-improved facility	0	Eastern	0	1	2016	8.9991522	3-4	20-30	2	0
kayunga	ea136	female	0. no		3. muslim	0. neg	.65582675	3. Middle quintile											0	Low	0. Unimproved	Shared Facility	0	Central	0	0	2016		5-6	20-30	2	1
masindi	ea074	male	0. no		2. protestant	0. neg	1.1146967	2. Lower quintile											0	Medium	1. Improved	Open Defecation	0	Western	0	1	2016	2.6911008	3-4	20-30	2	1
kamwenge	ea063	female	0. no		2. protestant	0. neg	.2799204	2. Lower quintile												Low	1. Improved	Non-improved facility	0	Western	0		2016		3-4	5-10		0
wakiso	ea088	female	0. no		1. catholic	0. neg	3.0153606	5. Highest quintile												Low	1. Improved	Non-improved facility	0	Central	0	0	2016	1.1857076	5-6	30-40	2	1
sironko	ea127	female	0. no		4. pentecostal	0. neg	.10262638	2. Lower quintile											0	Medium	1. Improved	Non-improved facility	0	Eastern	0	1	2016	8.9918327	3-4	40-50	2	0
lyantonde	ea117	female	0. no	0. no	1. catholic	0. neg	.69389021	1. Lowest quintile	0	0	0	0	0	1	0	0	0	1	0	Medium	0. Unimproved	Non-improved facility	1	Central	1	1	2016	3.4104273	1-2	40-50	1	1
hoima	ea159	male	1. yes		6. other	0. neg	.88787609	1. Lowest quintile											0	High	1. Improved	Non-improved facility	1	Western	0		2016	2.0422602	5-6	5-10		1
masaka	ea101	male	0. no	0. no	1. catholic	0. neg	.38663337	4. Higher quintile	0	1	0	0	0	0	0	0	0	1	1	Medium	0. Unimproved	Non-improved facility	1	Central	0	1	2016	6.2587829	5-6	20-30	3	1
mukono	ea021	male	0. no	0. no	3. muslim	0. neg	.65045434	5. Highest quintile	0	0	1	1	0	0	0	0	0	1	0	High	1. Improved	Improved, not shared facility	1	Central	0	1	2016	1.7077936	>7	16-20		1
amudat	ea062	female	1. yes		1. catholic	0. neg	.57653302	2. Lower quintile											0	High	1. Improved	Open Defecation	0	Northern	0	1	2016	1.2436539	3-4	30-40	1	1
bundibugyo	ea132	male	0. no	0. no	3. muslim	0. neg	1.409067	2. Lower quintile											0	High	0. Unimproved	Non-improved facility	1	Western	1		2016	1.291312	>7	2-4		1
kyegegwa	ea134	male	1. yes	0. no	2. protestant	0. neg	.60257888	3. Middle quintile											0	High	1. Improved	Non-improved facility	1	Western	0		2016		5-6	5-10		1
rakai	ea043	male	0. no		2. protestant	0. neg	.6901654	4. Higher quintile											0	Medium	0. Unimproved	Shared Facility	0	Central	0	0	2016	4.2704968	1-2	50+	2	1
amuria	ea148	male	1. yes		1. catholic	0. neg	.47323781	4. Higher quintile											0	High	1. Improved	Non-improved facility	0	Eastern	0	1	2016	1.9127786	1-2	50+	3	0
wakiso	ea054	female	0. no		1. catholic	0. neg	1.1300341	5. Highest quintile											0	Low	1. Improved	Shared Facility	0	Central	0	1	2016	8.9587793	1-2	20-30	3	1
wakiso	ea083	male		0. no	2. protestant	0. neg	.10494388	5. Highest quintile													1. Improved	Shared Facility	1	Central	0		2016	6.9377036	3-4	2-4		1
kabong	ea120	female	0. no		1. catholic	0. neg	1.8993807	1. Lowest quintile												Medium	1. Improved	Non-improved facility	0	Eastern	0	1	2016		5-6	30-40	2	0
masaka	ea085	female	0. no	0. no	1. catholic	0. neg	.4753637	5. Highest quintile	0	1	0	0	1	0	1	1	0	0	0	Medium	0. Unimproved	Non-improved facility	1	Central	1	1	2016	4.215353	3-4	30-40	2	1
mbale	ea080	male	0. no		2. protestant	0. neg	.42381588	3. Middle quintile											0	Medium	1. Improved	Non-improved facility	0	Eastern	0	0	2016	6.0045552	3-4	11-15		1
ssembabule	ea128	male	0. no	0. no	3. muslim	0. neg	.26662341	4. Higher quintile	0	0	0	1	1	0	0	0	1	0	0	Medium	0. Unimproved	Non-improved facility	1	Central	0	1	2016	1.3231366	3-4	20-30	3	1
kapchorwa	ea023	female	1. yes		3. muslim	0. neg	.14506286	3. Middle quintile											0	High	1. Improved	Non-improved facility	0	Eastern	1	1	2016	4.8081102	>7	11-15		1
wakiso	ea083	male	0. no		3. muslim	0. neg	.10494388	5. Highest quintile												Low		Non-improved facility	0	Central	0	0	2016	7.9035234	1-2	20-30	3	1
sheema	ea142	female	0. no		1. catholic	0. neg	.63952637	5. Highest quintile											0	Medium	1. Improved	Shared Facility	0	Western	1	0	2016	1.3271017	1-2	50+	2	1
lira	ea019	male	0. no		1. catholic	1. pos	.41205198	2. Lower quintile											0	High	1. Improved	Non-improved facility	0	Northern	0		2016	8.8343163	3-4	2-4		1
ntungamo	ea073	female	0. no	0. no	5. sda	0. neg	2.9376845	3. Middle quintile	0	0	0	0	0	1	0	0	0	1	0	Medium	1. Improved	Non-improved facility	1	Western	1	1	2016	1.3189878	5-6	11-15		1
masindi	ea032	female	0. no	0. no	2. protestant	0. neg	.93684411	1. Lowest quintile	0	0	0	0	0	1	0	0	0	1	0	Low	0. Unimproved	Non-improved facility	1	Western	0	1	2016	1.6673225	3-4	40-50	2	1
kabale	ea087	male	0. no	0. no	2. protestant	0. neg	7.9560585	5. Highest quintile	0	0	0	0	0	1	0	0	0	1	0	Low	0. Unimproved	Shared Facility	1	Western	1	1	2016	.079386584	1-2	20-30	2	1
kaberamaido	ea008	female	1. yes		1. catholic	0. neg	.3978259	2. Lower quintile											0	High	1. Improved	Non-improved facility	0	Eastern	0	1	2016	.96353692	5-6	11-15		1
amuria	ea148	female	0. no		4. pentecostal	1. pos	.47323781	2. Lower quintile											0	Medium	1. Improved	Improved, not shared facility	0	Eastern	0	1	2016	1.3928328	>7	20-30	2	0
amuru	ea010	female	0. no	0. no	4. pentecostal	0. neg	.57826024	1. Lowest quintile	0	0	0	1	0	0	0	0	0	0	0	Medium	1. Improved	Non-improved facility	1	Northern	0	1	2016		>7	20-30	2	0
kamwenge	ea156	male	0. no		4. pentecostal	0. neg	.99541253	4. Higher quintile												Medium	1. Improved	Improved, not shared facility	0	Western	0		2016		3-4	5-10		0
dokolo	ea011	female	0. no		1. catholic	0. neg	.38631862	2. Lower quintile											0	Medium	1. Improved	Non-improved facility	0	Northern	0		2016	1.0734456	1-2	5-10		1
zombo	ea012	female	0. no	1. yes	2. protestant	0. neg	1.0222743	1. Lowest quintile	0	1	0	0	0	0	0	0	0	0	0	Low	1. Improved	Non-improved facility	1	Northern	0	1	2016	.82969242	1-2	50+	2	1
nakasongola	ea099	female	0. no	0. no	3. muslim	1. pos	.5516699	5. Highest quintile											0	Low	0. Unimproved	Improved, not shared facility	1	Central	0		2016		5-6	2-4		0
tororo	ea143	female	0. no		1. catholic	0. neg	.80356181	4. Higher quintile											0	Medium	1. Improved	Non-improved facility	0	Eastern	0	1	2016	1.0392469	3-4	50+	2	1
mpigi	ea162	male	0. no		2. protestant	0. neg	.25387797	3. Middle quintile											0	High	1. Improved	Non-improved facility	0	Central	0	1	2016	1.1999358	1-2	50+	2	1
yumbe	ea146	female	0. no		3. muslim	0. neg	1.0383608	1. Lowest quintile											1	Medium	1. Improved	Open Defecation	0	Northern	0		2016	1.3629408	5-6	2-4		1
arua	ea149	male	0. no	0. no	3. muslim	0. neg	.80224597	4. Higher quintile	0	1	0	1	0	0	1	1	0	0	1	Low	1. Improved	Non-improved facility	1	Northern	0	0	2016		1-2	16-20	3	0
arua	ea149	female	0. no		3. muslim	0. neg	.80224597	5. Highest quintile	0	1	0	0	0	0	0	0	1	0	1	Low	1. Improved	Shared Facility	1	Northern	0	1	2016	.3268418	1-2	20-30	2	0
kotido	ea131	male	1. yes		1. catholic	1. pos	3.2420659	1. Lowest quintile											0	High	1. Improved	Open Defecation	0	Northern	0	1	2016	1.4872882	3-4	30-40	1	1
isingiro	ea044	female	0. no		1. catholic	0. neg	2.4395351	3. Middle quintile											0	Medium	1. Improved	Non-improved facility	0	Western	0	1	2016		3-4	20-30	2	1
butaleja	ea126	male	0. no	0. no	2. protestant	0. neg	.49633583	2. Lower quintile	0	0	1	0	0	0	0	0	0	0	1	Low	1. Improved	Non-improved facility	1	Eastern	0		2016	1.0747905	>7	50+	3	1
kibuku	ea113	female	0. no	0. no	6. other	0. neg	.83222681	5. Highest quintile	0	0	0	0	0	0	0	0	0	1	0	Medium	1. Improved	Improved, not shared facility	1	Eastern	0	1	2016	1.956954	3-4	20-30	3	1
manafwa	ea055	male	0. no		6. other	0. neg	.50502372	1. Lowest quintile											0	High	1. Improved	Open Defecation	0	Eastern	0	1	2016	.10833751	1-2	20-30	2	1
kabale	ea066	female	0. no		1. catholic	0. neg	1.1185504	2. Lower quintile											0	Medium	1. Improved	Non-improved facility	0	Western	0	1	2016	.86589974	1-2	40-50	1	1
serere	ea014	male	0. no	0. no	1. catholic	0. neg	.38273415	1. Lowest quintile											0	Medium	1. Improved	Non-improved facility	1	Eastern	0		2016		>7	5-10		1
nakaseke	ea115	female	0. no	0. no	1. catholic	1. pos	.42624682	5. Highest quintile	0	0	0	0	0	1	1	1	0	0	0	Medium	1. Improved	Non-improved facility	1	Central	0	0	2016	1.8475053	>7	11-15		1
kayunga	ea028	male	0. no	0. no	5. sda	1. pos	.30973431	4. Higher quintile	1	1	0	1	0	0	0	0	0	1	0	Medium	1. Improved	Non-improved facility	1	Central	0	1	2016	1.1966439	3-4	40-50	3	1
bulambuli	ea081	male	0. no		2. protestant	0. neg	.83982098	5. Highest quintile											0	High	1. Improved	Non-improved facility	0	Eastern	0	1	2016	4.7744365	1-2	40-50	3	1
nakaseke	ea115	male	0. no		1. catholic	0. neg	.42624682	3. Middle quintile											0	Medium	1. Improved	Non-improved facility	0	Central	0	1	2016	1.4262171	1-2	50+	2	1
kyegegwa	ea134	male	0. no	0. no	1. catholic	1. pos	.60257888	2. Lower quintile											0	Medium	0. Unimproved	Non-improved facility	1	Western	0		2016		3-4	2-4		1
buyende	ea026	female	0. no		2. protestant	0. neg	5.3163781	3. Middle quintile											1	Medium	1. Improved	Non-improved facility	0	Eastern	0	1	2016	.83432221	>7	5-10		0
mbarara	ea158	male	0. no		4. pentecostal	0. neg	.39678076	5. Highest quintile												Medium	0. Unimproved	Non-improved facility	0	Western	1	1	2016	1.2675681	5-6	5-10		1
koboko	ea098	female	0. no		1. catholic	0. neg	.27235785	1. Lowest quintile											1	Low	1. Improved	Non-improved facility	0	Northern	0	1	2016	4.9294271	3-4	16-20		1
kole	ea036	female	1. yes	0. no	2. protestant	0. neg	.58280301	4. Higher quintile	0	0	0	0	1	0	0	0	1	0	0	High	1. Improved	Non-improved facility	1	Northern	0	1	2016	1.9954811	>7	11-15		1
bududa	ea129	female	0. no		1. catholic	0. neg	.41440588	3. Middle quintile											0	Low	1. Improved	Non-improved facility	0	Eastern	0	1	2016	1.9911153	5-6	11-15		0
bulambuli	ea081	male	1. yes		1. catholic	0. neg	.83982098	3. Middle quintile											0	High	1. Improved	Non-improved facility	0	Eastern	0	1	2016	4.9574699	1-2	50+	2	1
maracha	ea108	female	0. no	0. no	1. catholic	0. neg	.16281658	4. Higher quintile	0	1	0	1	0	0	1	1	0	0	0	Medium	0. Unimproved	Non-improved facility	1	Northern	0	1	2016	1.1817169	5-6	20-30	3	1
kamwenge	ea063	female	0. no		4. pentecostal	0. neg	.2799204	5. Highest quintile												Low	1. Improved	Shared Facility	0	Western	0		2016		1-2	5-10		0
wakiso	ea111	female	0. no		1. catholic	0. neg	.5788241	5. Highest quintile											0	Medium	1. Improved	Improved, not shared facility	0	Central	0	1	2016	2.564327	>7	11-15		1
masindi	ea074	male	0. no	1. yes	3. muslim	0. neg	1.1146967	1. Lowest quintile	0	1	1	0	0	0	0	0	0	1	0	Medium	1. Improved	Non-improved facility	1	Western	0	1	2016	1.5677811	1-2	20-30	3	1
kitgum	ea106	female	0. no	0. no	1. catholic	1. pos	1.512229	5. Highest quintile	0	0	0	0	0	1	0	0	0	1	0	Low	1. Improved	Improved, not shared facility	1	Northern	0	0	2016	1.360471	5-6	16-20		0
katakwi	ea015	male	0. no	0. no	1. catholic	1. pos	1.1278059	1. Lowest quintile											0	Medium	1. Improved	Open Defecation	1	Eastern	0		2016	1.1499468	5-6	2-4		1
kaliro	ea048	female	1. yes		2. protestant	1. pos	.50696748	4. Higher quintile											1	High	1. Improved	Non-improved facility	0	Eastern	0		2016	1.2221543	>7	2-4		1
rukungiri	ea022	male	0. no	0. no	1. catholic	0. neg	1.5931433	2. Lower quintile	0	0	0	0	0	0	0	0	0	0	0	High	0. Unimproved	Non-improved facility	1	Western	0	1	2016	1.0091888	1-2	5-10		1
buvuma	ea069	male	0. no	0. no	2. protestant	0. neg	.28866461	1. Lowest quintile	0	0	0	0	0	1	0	0	0	1	0	High	0. Unimproved	Non-improved facility	1	Central	1	1	2016	.36073005	1-2	50+	1	1
kibaale	ea094	female	0. no	0. no	1. catholic	0. neg	.77564061	3. Middle quintile	0	0	0	0	0	1	0	0	0	1	0	High	0. Unimproved	Non-improved facility	1	Western	0	1	2016	1.2396511	5-6	50+	2	1
mitooma	ea140	male	0. no	0. no	1. catholic	0. neg	1.0758283	5. Highest quintile											0	High	1. Improved	Non-improved facility	1	Western	0		2016	.53972673	5-6	5-10		1
bushenyi	ea082	male	1. yes		2. protestant	0. neg	1.1803004	4. Higher quintile											0	High	0. Unimproved	Non-improved facility	0	Western	0	1	2016	1.485677	>7	16-20	2	1
kaliro	ea048	female	0. no		2. protestant	0. neg	.50696748	5. Highest quintile											1	High	1. Improved	Improved, not shared facility	0	Eastern	0	1	2016		>7	5-10		1
nebbi	ea020	female	0. no	1. yes	1. catholic	1. pos	.44491959	1. Lowest quintile	0	0	0	0	0	1	0	0	0	1	1	Medium	0. Unimproved	Non-improved facility	1	Northern	0	1	2016	.99540311	5-6	20-30	2	1
mitooma	ea140	female	0. no	0. no	1. catholic	0. neg	1.0758283	3. Middle quintile	0	1	0	0	0	0	0	0	0	0	0	High	0. Unimproved	Non-improved facility	1	Western	1	1	2016	.49927148	3-4	11-15		1
zombo	ea167	female	0. no		1. catholic	0. neg	.15705112	1. Lowest quintile	0	0	0	0	0	1	0	0	1	0	0	High	1. Improved	Non-improved facility	1	Northern	1	1	2016		1-2	50+	1	1
kabarole	ea119	female	0. no	0. no	1. catholic	0. neg	2.2940335	2. Lower quintile	0	1	0	0	0	0	0	0	0	0	0	Medium	1. Improved	Non-improved facility	1	Western	0	0	2016	7.3163819	5-6	40-50	1	1
kween	ea152	male	1. yes	1. yes	4. pentecostal	0. neg	.10260347	2. Lower quintile	0	0	0	0	0	1	0	0	0	1	0	High	1. Improved	Non-improved facility	1	Eastern	1	1	2016	1.8417507	5-6	5-10		1
mubende	ea034	female	0. no	0. no	2. protestant	1. pos	.28799331	2. Lower quintile	0	0	0	0	0	1	0	0	0	1	0	High	1. Improved	Improved, not shared facility	1	Central	0	1	2016	.82908213	5-6	20-30	2	1
lira	ea019	female	0. no		2. protestant	1. pos	.41205198	5. Highest quintile											0	Medium	0. Unimproved	Non-improved facility	0	Northern	0	1	2016	8.4018297	3-4	20-30	2	1
butambala	ea064	male	0. no	0. no	1. catholic	0. neg	.86473948	4. Higher quintile	0	0	0	1	0	0	0	0	1	0		Medium	1. Improved	Non-improved facility	1	Central	0	1	2016	1.5886279	1-2	20-30	3	1
manafwa	ea055	female	0. no	0. no	4. pentecostal	0. neg	.50502372	2. Lower quintile	0	1	0	0	0	0	0	0	0	1	0	Low	1. Improved	Non-improved facility	1	Eastern	0	0	2016	2.1132207	5-6	30-40	2	1
oyam	ea018	male	0. no	0. no	1. catholic	0. neg	1.4751327	5. Highest quintile	0	1	0	1	0	0	1	0	0	0	0	Medium	1. Improved	Non-improved facility	1	Northern	0	1	2016	1.6719403	5-6	50+	2	1
yumbe	ea146	female	0. no	0. no	3. muslim	1. pos	1.0383608	1. Lowest quintile	0	1	0	0	0	0	1	0	0	0	1	Medium	1. Improved	Non-improved facility	1	Northern	0	1	2016	1.321499	5-6	20-30	1	1
sheema	ea142	female	1. yes		2. protestant	1. pos	.63952637	4. Higher quintile											0	High	1. Improved	Non-improved facility	0	Western	1		2016	1.3307735	1-2	2-4		1
isingiro	ea079	female	0. no		2. protestant	0. neg	.31957236	5. Highest quintile											1	Medium	1. Improved	Non-improved facility	0	Western	1	1	2016		3-4	11-15		0
oyam	ea018	male	1. yes		1. catholic	0. neg	1.4751327	1. Lowest quintile											0	High	0. Unimproved	Non-improved facility	0	Northern	0		2016	2.0802631	3-4	5-10		1
zombo	ea167	female	0. no	0. no	2. protestant	0. neg	.15705112	1. Lowest quintile	0	1	1	1	0	0	0	0	0	1	0	Medium	1. Improved	Non-improved facility	1	Northern	0	1	2016	.59778899	>7	50+	1	1
bulambuli	ea081	male	0. no		2. protestant	0. neg	.83982098	3. Middle quintile											0	High	1. Improved	Non-improved facility	1	Eastern	0		2016	4.7005649	3-4	2-4		1
rubirizi	ea138	female	0. no	0. no	6. other	0. neg	1.2381048	5. Highest quintile											0	High	1. Improved	Non-improved facility	1	Western	0		2016	.50869077	5-6	5-10		1
dokolo	ea011	female	0. no	0. no	1. catholic	0. neg	.38631862	2. Lower quintile											0	Low	1. Improved	Non-improved facility	1	Northern	0		2016	1.4195726	5-6	2-4		1
oyam	ea016	female	0. no		1. catholic	0. neg	.69476521	5. Highest quintile											0	Medium	1. Improved	Improved, not shared facility	0	Northern	1		2016	.73840523	5-6	5-10		1
mukono	ea021	female	0. no	0. no	1. catholic	0. neg	.65045434	5. Highest quintile	0	0	1	1	0	0	0	0	0	0	0	Medium	1. Improved	Improved, not shared facility	1	Central	0	1	2016	1.1596339	3-4	20-30	3	1
ntungamo	ea073	male	0. no		3. muslim	0. neg	2.9376845	5. Highest quintile											0	Medium	0. Unimproved	Improved, not shared facility	0	Western	1	0	2016	1.1549661	5-6	20-30	2	1
amudat	ea062	female	1. yes		2. protestant	0. neg	.57653302	1. Lowest quintile											0	High	1. Improved	Open Defecation	0	Northern	0	1	2016	1.7321007	3-4	16-20	1	1
yumbe	ea151	male	1. yes	0. no	3. muslim	0. neg	.78162152	2. Lower quintile											0	High	1. Improved	Shared Facility	1	Northern	0		2016		3-4	5-10		0
amolatar	ea004	male	1. yes	0. no	2. protestant	1. pos	.69116354	1. Lowest quintile	0	1	0	0	0	0	0	0	0	0	0	High	1. Improved	Non-improved facility	1	Northern	0	1	2016		3-4	30-40	3	0
pader	ea006	male	1. yes	0. no	1. catholic	0. neg	.29448268	1. Lowest quintile	0	1	0	1	0	0	0	0	1	0	0	High	1. Improved	Non-improved facility	1	Northern	1	1	2016	1.8285671	1-2	11-15		1
tororo	ea155	female	0. no		1. catholic	0. neg	.88799876	1. Lowest quintile											0	Medium	1. Improved	Non-improved facility	0	Eastern	0		2016	4.5717688	5-6	5-10		1
kampala	ea154	male	1. yes		2. protestant	0. neg	.23710051	4. Higher quintile											0	High	1. Improved	Shared Facility	0	Central	0	1	2016	1.1965611	1-2	20-30	3	1
kayunga	ea028	male	0. no	0. no	3. muslim	0. neg	.30973431	5. Highest quintile	1	1	1	1	0	0	1	1	0	0	0	High	1. Improved	Shared Facility	1	Central	1	1	2016	1.2312807	3-4	20-30	2	1
mitooma	ea140	female	0. no		1. catholic	0. neg	1.0758283	3. Middle quintile											0	Low	1. Improved	Non-improved facility	0	Western	0	1	2016	.45204982	3-4	20-30	2	1
mukono	ea021	female	0. no	0. no	1. catholic	0. neg	.65045434	5. Highest quintile	0	1	0	1	0	0	0	1	0	0	0	Medium	1. Improved	Improved, not shared facility	1	Central	0	0	2016	1.2035979	>7	40-50	3	1
wakiso	ea169	female	0. no		6. other	1. pos	.62485427	5. Highest quintile	1	1	1	1	0	0	0	0	0	1	0	Medium	0. Unimproved	Non-improved facility	1	Central	0	1	2016	7.1752911	1-2	16-20	3	0
nebbi	ea072	male	1. yes	1. yes	1. catholic	1. pos	.81385291	1. Lowest quintile	0	1	0	0	0	0	0	0	0	1	0	High	1. Improved	Non-improved facility	1	Northern	1	1	2016		3-4	20-30	2	1
kabarole	ea077	female	0. no		5. sda	0. neg	.3991214	3. Middle quintile											0	Medium	0. Unimproved	Non-improved facility	0	Western	1	1	2016	.49574244	3-4	16-20	2	1
kabale	ea066	female			2. protestant	0. neg	1.1185504	4. Higher quintile											0	High	1. Improved	Non-improved facility	0	Western	0	0	2016	.96170199	>7	30-40	2	1
sheema	ea142	female	0. no		2. protestant	0. neg	.63952637	5. Highest quintile											0	Medium	1. Improved	Improved, not shared facility	0	Western	0	1	2016	1.1860591	1-2	50+	1	1
lira	ea019	female	0. no	0. no	4. pentecostal	0. neg	.41205198	5. Highest quintile											0	Medium	1. Improved	Shared Facility	1	Northern	0		2016	8.6884394	5-6	2-4		1
kween	ea061	male	0. no		2. protestant	0. neg	.53583181	3. Middle quintile											0	Low	1. Improved	Non-improved facility	0	Eastern	0		2016	.65954798	>7	5-10		1
wakiso	ea130	male	0. no	0. no	1. catholic	0. neg	.13172057	5. Highest quintile	0	1	0	0	0	0	0	0	0	1	0	Medium	1. Improved	Shared Facility	1	Central	0	1	2016	6.9026413	1-2	16-20		0
kabong	ea120	female	0. no		1. catholic	0. neg	1.8993807	1. Lowest quintile												Medium	1. Improved	Non-improved facility	0	Eastern	0		2016		5-6	5-10		0
maracha	ea108	male	0. no	0. no	1. catholic	0. neg	.16281658	2. Lower quintile	0	0	0	1	0	0	0	1	1	0	0	Medium	1. Improved	Non-improved facility	1	Northern	0	1	2016	.64676708	1-2	30-40	2	1
amuria	ea148	female	0. no		1. catholic	1. pos	.47323781	1. Lowest quintile											0	High	1. Improved	Non-improved facility	0	Eastern	0	1	2016	1.6259056	>7	50+	2	0
kaberamaido	ea008	female	0. no	0. no	1. catholic	0. neg	.3978259	2. Lower quintile	0	1	0	0	0	0	1	0	0	0	0	Medium	1. Improved	Non-improved facility	1	Eastern	0	1	2016	2.0491755	>7	20-30	2	1
kabarole	ea102	female	0. no	0. no	1. catholic	0. neg	3.2187352	1. Lowest quintile	0	1	0	1	0	0	0	0	0	0	0	High	1. Improved	Non-improved facility	1	Western	0	1	2016	6.3714809	1-2	50+	2	1
gulu	ea005	male	0. no	0. no	1. catholic	0. neg	1.1093727	3. Middle quintile	0	0	0	0	0	1	0	0	0	1	0	Medium	1. Improved	Shared Facility	1	Northern	0	1	2016	.39956799	3-4	16-20		0
kaliro	ea048	male	0. no		2. protestant	0. neg	.50696748	4. Higher quintile											1	Medium	1. Improved	Non-improved facility	0	Eastern	0	1	2016	1.0742463	>7	11-15		1
mbale	ea080	female	0. no		3. muslim	0. neg	.42381588	3. Middle quintile											0	Low	1. Improved	Non-improved facility	0	Eastern	0	0	2016	8.1229925	>7	11-15		1
isingiro	ea079	female	0. no		1. catholic	0. neg	.31957236	3. Middle quintile											1	Medium	1. Improved	Non-improved facility	0	Western	1	1	2016		1-2	50+	2	0
bukwo	ea096	female	0. no		2. protestant	0. neg	.19110639	3. Middle quintile											0	Medium	1. Improved	Non-improved facility	0	Eastern	0	1	2016	1.455727	3-4	30-40	2	1
soroti	ea145	female	0. no		2. protestant	0. neg	.20937617	1. Lowest quintile											0	Medium	0. Unimproved	Open Defecation	0	Eastern	1	0	2016	1.3886585	1-2	50+	1	1
hoima	ea076	female	0. no	0. no	2. protestant	0. neg	.57846773	2. Lower quintile											0	Medium	1. Improved	Non-improved facility	1	Western	0		2016	1.4568642	5-6	2-4		1
zombo	ea012	male	1. yes		2. protestant	1. pos	1.0222743	2. Lower quintile											0	High	1. Improved	Non-improved facility	0	Northern	1	1	2016	.95957279	5-6	5-10		1
bundibugyo	ea132	male	0. no	0. no	2. protestant	0. neg	1.409067	4. Higher quintile	0	0	0	1	0	0	0	1	0	0	0	High	1. Improved	Non-improved facility	1	Western	1	1	2016	2.2127571	3-4	20-30	3	1
kibaale	ea075	male	1. yes		3. muslim	0. neg	.2756829	5. Highest quintile											0	High	0. Unimproved	Non-improved facility	0	Western	1		2016	1.6476969	>7	5-10		1
apac	ea144	female	0. no		1. catholic	0. neg	.48812008	1. Lowest quintile											0	Medium	0. Unimproved	Non-improved facility	0	Northern	1	1	2016	.88997072	>7	11-15		1
lamwo	ea133	female	1. yes	0. no	1. catholic	1. pos	1.266912	1. Lowest quintile	0	0	0	0	0	0	0	0	0	0	0	High	1. Improved	Open Defecation	1	Northern	0	1	2016	1.6292373	3-4	20-30	2	1
lwengo	ea092	male	0. no		2. protestant	0. neg	.81550324	5. Highest quintile												Medium	1. Improved	Shared Facility	0	Central	0	0	2016	.79869127	1-2	20-30	2	0
iganga	ea095	male	1. yes		2. protestant	0. neg	1.3836198	5. Highest quintile											1	High	1. Improved	Improved, not shared facility	0	Eastern	0	0	2016	4.9406376	1-2	16-20		1
koboko	ea098	male	1. yes		1. catholic	0. neg	.27235785	1. Lowest quintile	0	0	0	0	0	1	0	0	0	0	1	High	1. Improved	Non-improved facility	1	Northern	1	1	2016	4.9867783	3-4	20-30	2	1
apac	ea150	female	1. yes	0. no	4. pentecostal	0. neg	1.6042068	1. Lowest quintile											1	High	1. Improved	Non-improved facility	1	Northern	0		2016	3.0251582	5-6	5-10		1
masaka	ea101	female	0. no		1. catholic	0. neg	.38663337	5. Highest quintile	0	0	0	1	0	0	0	0	0	1	1	Medium	0. Unimproved	Open Defecation	1	Central	1	1	2016	3.8785682	3-4	20-30	2	1
budaka	ea038	male	0. no	0. no	1. catholic	0. neg	.63151985	4. Higher quintile												High	1. Improved	Non-improved facility	1	Eastern	1		2016	.87880784	3-4	5-10		1
bulambuli	ea033	male	1. yes		1. catholic	0. neg	.13798968	3. Middle quintile	0	0	0	0	0	1	0	0	0	0	0	High	1. Improved	Shared Facility	1	Eastern	0	1	2016	9.6988878	1-2	20-30	2	0
kabarole	ea119	female	0. no	0. no	1. catholic	1. pos	2.2940335	4. Higher quintile	0	0	0	0	0	1	0	0	0	1	0	Medium	1. Improved	Shared Facility	1	Western	0	1	2016	7.466495	3-4	20-30	3	1
kabale	ea065	male	0. no	0. no	2. protestant	0. neg	2.0645897	4. Higher quintile	0	0	0	0	0	1	0	0	0	1	0	Medium	1. Improved	Non-improved facility	1	Western	0	1	2016	7.3493962	>7	20-30	2	1
zombo	ea167	male	0. no	0. no	1. catholic	1. pos	.15705112	1. Lowest quintile	0	0	0	0	0	1	0	0	0	1	0	Medium	1. Improved	Non-improved facility	1	Northern	0	1	2016	.32292241	>7	30-40	2	1
bududa	ea129	male	0. no		6. other	0. neg	.41440588	4. Higher quintile											0	High	1. Improved	Improved, not shared facility	0	Eastern	0		2016	1.929822	5-6	5-10		0
bukwo	ea096	female	0. no		4. pentecostal	0. neg	.19110639	4. Higher quintile											0	Low	1. Improved	Non-improved facility	0	Eastern	0	1	2016	1.4682487	3-4	40-50	2	1
ngora	ea107	male	1. yes	0. no	1. catholic	1. pos	.92627186	1. Lowest quintile											0	High	1. Improved	Non-improved facility	1	Eastern	0		2016	.80090857	3-4	5-10		1
rakai	ea068	female	0. no		2. protestant	0. neg	.52474719	4. Higher quintile											0	Low	0. Unimproved	Improved, not shared facility	0	Central	0		2016	1.3481195	1-2	2-4		1
kamuli	ea040	male	1. yes		1. catholic	0. neg	.27252328	4. Higher quintile											1	High	1. Improved	Non-improved facility	0	Eastern	0		2016	4.4064302	3-4	2-4		1
sheema	ea142	male	0. no	0. no	6. other	0. neg	.63952637	5. Highest quintile	0	0	0	0	0	1	0	0	0	1	0	Medium	1. Improved	Improved, not shared facility	1	Western	0	0	2016	1.2870146	3-4	40-50	2	1
kabarole	ea077	male	0. no		5. sda	0. neg	.3991214	3. Middle quintile	0	0	0	1	0	0	0	0	1	0	0	Medium	0. Unimproved	Non-improved facility	1	Western	1	1	2016	.93264443	3-4	20-30	2	1
ntungamo	ea073	male	0. no	0. no	2. protestant	0. neg	2.9376845	4. Higher quintile	0	0	0	0	0	0	0	0	0	1	0	Medium	1. Improved	Non-improved facility	1	Western	0	1	2016	.41381496	5-6	16-20		1
masaka	ea085	female	0. no		1. catholic	0. neg	.4753637	4. Higher quintile	0	0	0	0	0	0	0	1	0	0	0	Medium	0. Unimproved	Shared Facility	1	Central	1	1	2016	4.2232423	1-2	50+	3	1
pallisa	ea009	male	0. no		2. protestant	0. neg	1.4601899	2. Lower quintile											0	Low	0. Unimproved	Non-improved facility	0	Eastern	1	1	2016	.43988198	>7	16-20		1
bududa	ea035	female	0. no		2. protestant	1. pos	.33361277	5. Highest quintile											0	Medium	1. Improved	Improved, not shared facility	0	Eastern	0	0	2016	1.2977614	5-6	40-50	3	0
nakasongola	ea099	male	0. no		3. muslim	0. neg	.5516699	4. Higher quintile											0	Medium	1. Improved	Non-improved facility	0	Central	0	0	2016		>7	40-50	2	0
kayunga	ea122	female	0. no	1. yes	3. muslim	0. neg	1.0505427	5. Highest quintile	0	0	0	1	0	0	1	0	0	0	0	Low	1. Improved	Shared Facility	1	Central	0	0	2016	8.3992672	3-4	30-40	1	0
bugiri	ea049	female	0. no	0. no		0. neg	1.017166	2. Lower quintile											1	Medium	0. Unimproved	Non-improved facility	1	Eastern	0		2016	1.4641603	3-4	5-10		1
amuria	ea148	male	1. yes		3. muslim	1. pos	.47323781	2. Lower quintile											0	High	1. Improved	Open Defecation	0	Eastern	0	0	2016	1.6370949	1-2	20-30	3	0
apac	ea150	female	0. no		2. protestant	0. neg	1.6042068	1. Lowest quintile											1	Medium	1. Improved	Open Defecation	0	Northern	0	1	2016	2.9197769	1-2	50+	2	1
kabarole	ea119	female	0. no	0. no	1. catholic	0. neg	2.2940335	5. Highest quintile	0	0	0	0	0	1	0	0	0	1	0	Medium	1. Improved	Improved, not shared facility	1	Western	0	1	2016	7.6927309	3-4	20-30	2	1
buhweju	ea056	female	0. no		1. catholic	0. neg	.83370918	3. Middle quintile											0	Medium	0. Unimproved	Non-improved facility	0	Western	0	1	2016		5-6	30-40	2	0
mubende	ea089	male	0. no	0. no	1. catholic	0. neg	1.349484	5. Highest quintile	0	1	0	1	0	0	1	1	0	0	0	Medium	0. Unimproved	Non-improved facility	1	Central	0	1	2016	.73310739	1-2	20-30	3	1
kabong	ea120	male	0. no	0. no	1. catholic	0. neg	1.8993807	1. Lowest quintile												Medium	1. Improved	Open Defecation	1	Eastern	0		2016		3-4	5-10		0
kanungu	ea052	female	0. no		1. catholic	0. neg	.75116336	2. Lower quintile												Medium	1. Improved	Non-improved facility	0	Western	0	1	2016	.90548569	1-2	50+	1	1
isingiro	ea079	female	0. no		1. catholic	0. neg	.31957236	2. Lower quintile											1	Low	0. Unimproved	Non-improved facility	0	Western	0	0	2016		3-4	50+	2	0
arua	ea166	male	0. no	1. yes	1. catholic	0. neg	.34074774	1. Lowest quintile	0	1	0	0	0	0	0	0	0	0	1	Medium	0. Unimproved	Non-improved facility	1	Northern	0	1	2016	.5541808	1-2	30-40	3	0
mbarara	ea158	male	0. no	0. no	2. protestant	0. neg	.39678076	2. Lower quintile	0	0	0	0	0	1	0	0	0	1		High	0. Unimproved	Open Defecation	1	Western	1	1	2016	1.2743006	1-2	30-40	2	1
budaka	ea038	male	0. no		3. muslim	0. neg	.63151985	2. Lower quintile												High	1. Improved	Shared Facility	0	Eastern	0	1	2016	.78042805	5-6	16-20		1
arua	ea149	female	0. no	0. no	1. catholic	1. pos	.80224597	5. Highest quintile	0	0	0	0	0	1	0	1	0	0	1	Low	1. Improved	Non-improved facility	1	Northern	0	1	2016		3-4	20-30	3	0
kampala	ea154	male	0. no		1. catholic	0. neg	.23710051	2. Lower quintile											0	High	1. Improved	Non-improved facility	0	Central	0	1	2016	1.0411565	1-2	30-40	3	1
isingiro	ea079	female	0. no		2. protestant	0. neg	.31957236	3. Middle quintile											1	Medium	1. Improved	Shared Facility	0	Western	0	1	2016		3-4	30-40	2	0
agago	ea045	female	0. no	0. no	4. pentecostal	1. pos	.32132107	1. Lowest quintile	0	0	0	0	0	1	0	0	0	0	1	Medium	1. Improved	Non-improved facility	1	Northern	0	0	2016	3.4582937	3-4	16-20	2	1
kyegegwa	ea086	female	0. no		5. sda	0. neg	1.2532063	4. Higher quintile											0	Medium	0. Unimproved	Non-improved facility	0	Western	1		2016	3.5044513	1-2	5-10		1
kabarole	ea077	male	0. no		5. sda	0. neg	.3991214	3. Middle quintile	0	0	0	0	0	1	0	0	0	1	0	Medium	0. Unimproved	Non-improved facility	1	Western	1	1	2016	.68661469	3-4	20-30	2	1
isingiro	ea044	female	0. no		1. catholic	0. neg	2.4395351	3. Middle quintile											0	Medium	1. Improved	Non-improved facility	0	Western	0		2016	.35993719	3-4	2-4		1
bundibugyo	ea084	female	0. no	0. no	1. catholic	0. neg	1.3968085	2. Lower quintile	0	0	0	0	0	0	0	0	0	1	0	Low	1. Improved	Non-improved facility	1	Western	1	0	2016	.42966753	1-2	50+	1	1
kasese	ea078	female	0. no		2. protestant	0. neg	.43115443	2. Lower quintile											0	High	0. Unimproved	Open Defecation	0	Western	1	1	2016		5-6	30-40	1	0
mbarara	ea097	female	0. no		1. catholic	0. neg	.50926977	5. Highest quintile												Medium	0. Unimproved	Non-improved facility	0	Western	1		2016	.82898486	3-4	2-4		1
kasese	ea078	female	0. no		2. protestant	0. neg	.43115443	2. Lower quintile											0	Low	1. Improved	Non-improved facility	0	Western	0	0	2016		3-4	16-20	2	0
mbale	ea080	male	1. yes	0. no	2. protestant	0. neg	.42381588	2. Lower quintile	0	0	0	0	0	1	0	0	0	1	0	High	1. Improved	Non-improved facility	1	Eastern	0	1	2016	5.9744077	3-4	50+	2	1
lira	ea019	female	0. no	1. yes	2. protestant	0. neg	.41205198	5. Highest quintile	0	1	0	0	0	0	0	1	0	0	0	Low	1. Improved	Improved, not shared facility	1	Northern	0	1	2016	8.2926455	5-6	40-50	2	1
kanungu	ea052	male	1. yes	0. no	1. catholic	0. neg	.75116336	4. Higher quintile	0	0	0	0	0	1	0	0	0	1		High	1. Improved	Non-improved facility	1	Western	0	1	2016	.60436612	>7	50+	1	1
mubende	ea100	male	0. no		2. protestant	0. neg	.42351413	3. Middle quintile											0	Medium	1. Improved	Non-improved facility	0	Central	0	1	2016	1.8986353	1-2	50+	1	1
zombo	ea167	female	1. yes	0. no	1. catholic	1. pos	.15705112	1. Lowest quintile	0	0	0	1	0	0	1	1	0	0	0	High	1. Improved	Non-improved facility	1	Northern	0	1	2016	.31627288	>7	11-15		1
koboko	ea053	female	1. yes		3. muslim	0. neg	.70053607	2. Lower quintile											1	High	1. Improved	Non-improved facility	0	Northern	0	1	2016	1.1681767	>7	5-10		1
mubende	ea034	male	0. no	0. no	1. catholic	0. neg	.28799331	1. Lowest quintile	0	0	0	0	0	1	0	0	0	1	0	High	1. Improved	Non-improved facility	1	Central	0	1	2016	.97189313	1-2	40-50	2	1
rakai	ea068	female	1. yes	0. no	1. catholic	0. neg	.52474719	4. Higher quintile	1	1	1	0	0	0	0	0	0	0	0	High	1. Improved	Non-improved facility	1	Central	0	1	2016	8.1472063	1-2	50+	2	1
iganga	ea095	female	1. yes	0. no	4. pentecostal	0. neg	1.3836198	1. Lowest quintile	0	0	0	0	0	0	0	0	0	1	1	High	1. Improved	Non-improved facility	1	Eastern	1	1	2016	4.8388147	3-4	50+	1	1
manafwa	ea055	male	0. no		6. other	0. neg	.50502372	2. Lower quintile											0	High	1. Improved	Non-improved facility	0	Eastern	0	1	2016	.50849187	3-4	20-30	2	1
namutumba	ea051	female	0. no		3. muslim	0. neg	.90048963	2. Lower quintile											0	Medium	1. Improved	Non-improved facility	0	Eastern	0	1	2016	9.8166847	3-4	30-40	2	1
pallisa	ea009	male	1. yes	0. no	4. pentecostal	0. neg	1.4601899	1. Lowest quintile	0	0	0	0	0	1	0	0	0	1	0	High	1. Improved	Non-improved facility	1	Eastern	0	1	2016	1.7931111	5-6	20-30	2	1
kyegegwa	ea134	female	1. yes		2. protestant	0. neg	.60257888	4. Higher quintile											0	High	1. Improved	Non-improved facility	1	Western	0		2016	1.0277739	3-4	5-10		1
mubende	ea100	female	0. no		3. muslim	0. neg	.42351413	3. Middle quintile											0	Medium	1. Improved	Non-improved facility	0	Central	0	0	2016	1.4510999	1-2	16-20		1
kabale	ea066	female	0. no		2. protestant	0. neg	1.1185504	3. Middle quintile											0	Medium	1. Improved	Non-improved facility	0	Western	0	0	2016	.88394105	5-6	20-30	2	1
maracha	ea108	female	0. no	0. no	1. catholic	0. neg	.16281658	1. Lowest quintile	0	0	0	0	0	1	0	0	0	1	0	Medium	1. Improved	Non-improved facility	1	Northern	0	1	2016	1.1651574	1-2	50+	1	1
kampala	ea050	female	0. no	0. no	6. other	0. neg	.40654507	4. Higher quintile	0	0	0	0	0	1	0	0	0	1		High	1. Improved	Shared Facility	1	Central	0	1	2016	1.2869312	1-2	30-40	2	1
mubende	ea089	male	0. no		2. protestant	0. neg	1.349484	4. Higher quintile											0	Medium	0. Unimproved	Non-improved facility	0	Central	0	0	2016	.74254566	1-2	20-30	2	1
bukwo	ea046	male	0. no		2. protestant	0. neg	.20995161	1. Lowest quintile											0	Low	0. Unimproved	Non-improved facility	0	Eastern	1	1	2016	2.7506802	5-6	5-10		1
kamwenge	ea156	female	0. no		2. protestant	0. neg	.99541253	4. Higher quintile												Low	1. Improved	Non-improved facility	0	Western	0	0	2016		3-4	20-30	3	0
mbale	ea110	male	1. yes	0. no	1. catholic	0. neg	.21739942	4. Higher quintile	0	0	0	0	0	1	0	0	0	1	0	High	1. Improved	Non-improved facility	1	Eastern	0	1	2016	8.1555405	3-4	5-10		1
bulambuli	ea033	male	0. no		2. protestant	0. neg	.13798968	3. Middle quintile											0	Medium	1. Improved	Non-improved facility	0	Eastern	0	1	2016	9.8734064	>7	11-15		0
dokolo	ea011	female	0. no		2. protestant	0. neg	.38631862	1. Lowest quintile											0	Medium	1. Improved	Non-improved facility	0	Northern	0	1	2016	1.2879746	>7	40-50	2	1
hoima	ea076	male	0. no	0. no	4. pentecostal	0. neg	.57846773	5. Highest quintile	0	1	0	1	0	0	1	1	0	0	0	Medium	1. Improved	Improved, not shared facility	1	Western	0	1	2016	1.5888408	5-6	20-30	3	1
namayingo	ea165	male	1. yes		5. sda	1. pos	.73461604	2. Lower quintile											1	High	0. Unimproved	Open Defecation	0	Eastern	1	1	2016	.028354632	3-4	16-20	2	1
arua	ea149	male	0. no	0. no	1. catholic	1. pos	.80224597	5. Highest quintile	0	1	0	0	0	0	0	0	0	0	1	Low	1. Improved	Shared Facility	1	Northern	1	0	2016		>7	16-20	3	0
budaka	ea038	female	0. no	0. no	4. pentecostal	0. neg	.63151985	3. Middle quintile	0	0	0	0	0	1	0	0	0	1		Medium	1. Improved	Shared Facility	1	Eastern	0	1	2016	1.0406885	3-4	16-20		1
soroti	ea145	female	1. yes	0. no	2. protestant	0. neg	.20937617	3. Middle quintile											0	High	0. Unimproved	Non-improved facility	1	Eastern	1		2016	1.3273605	>7	5-10		1
zombo	ea167	female	1. yes	0. no	1. catholic	0. neg	.15705112	2. Lower quintile											0	High	1. Improved	Non-improved facility	1	Northern	0		2016	.1023796	5-6	2-4		1
rakai	ea043	male	0. no	0. no	3. muslim	0. neg	.6901654	2. Lower quintile	0	0	0	0	0	0	0	0	0	0	0	Medium	0. Unimproved	Non-improved facility	1	Central	0	0	2016	4.4294376	1-2	50+	1	1
koboko	ea098	male	1. yes		1. catholic	1. pos	.27235785	3. Middle quintile											1	High	1. Improved	Improved, not shared facility	0	Northern	1		2016	4.7003818	>7	5-10		1
jinja	ea029	male	1. yes		3. muslim	1. pos	.80298644	4. Higher quintile											1	High	1. Improved	Non-improved facility	0	Eastern	0	1	2016		>7	5-10		1
kaberamaido	ea008	female	0. no		1. catholic	1. pos	.3978259	2. Lower quintile											0	Medium	1. Improved	Non-improved facility	0	Eastern	0	0	2016	.85439861	3-4	20-30	2	1
rukungiri	ea022	female	0. no		1. catholic	1. pos	1.5931433	5. Highest quintile											0	Medium	0. Unimproved	Non-improved facility	0	Western	0	1	2016	1.0492964	5-6	5-10		1
kanungu	ea052	male	1. yes		1. catholic	0. neg	.75116336	3. Middle quintile												High	1. Improved	Non-improved facility	0	Western	0		2016		5-6	5-10		1
mbale	ea141	male	0. no	0. no	3. muslim	0. neg	4.3832021	5. Highest quintile	0	0	0	0	0	1	0	0	0	1	0	Medium	1. Improved	Non-improved facility	1	Eastern	0	0	2016	8.4412813	3-4	5-10		0
kyegegwa	ea134	male	0. no	0. no	1. catholic	0. neg	.60257888	4. Higher quintile	0	1	0	1	0	0	0	0	0	0	0	Low	1. Improved	Non-improved facility	1	Western	0	0	2016	.46509057	1-2	50+	2	1
kalungu	ea109	male	0. no		1. catholic	0. neg	.41442007	4. Higher quintile											0	Medium	0. Unimproved	Non-improved facility	0	Central	0	0	2016		1-2	5-10		0
tororo	ea155	male	0. no		1. catholic	1. pos	.88799876	2. Lower quintile											0	High	1. Improved	Non-improved facility	0	Eastern	0		2016	4.8483763	5-6	2-4		1
tororo	ea143	male			1. catholic	0. neg	.80356181	1. Lowest quintile											0		0. Unimproved	Non-improved facility	0	Eastern	0	1	2016		1-2	50+	2	1
serere	ea014	male	1. yes		1. catholic	0. neg	.38273415	1. Lowest quintile											0	High	1. Improved	Non-improved facility	0	Eastern	0	1	2016	.94808966	>7	5-10		1
mubende	ea034	male	0. no	0. no	2. protestant	1. pos	.28799331	4. Higher quintile	0	0	0	0	0	1	0	0	0	1	0	Medium	1. Improved	Improved, not shared facility	1	Central	0	1	2016	.84688306	1-2	30-40	1	1
buvuma	ea069	male	1. yes	0. no	2. protestant	1. pos	.28866461	1. Lowest quintile	0	1	0	1	0	0	0	0	0	1	0	High	1. Improved	Non-improved facility	1	Central	1	1	2016	.31684357	1-2	20-30	2	1
amolatar	ea004	male	1. yes	0. no	1. catholic	1. pos	.69116354	2. Lower quintile	0	1	1	1	0	0	1	0	1	0	0	High	1. Improved	Non-improved facility	1	Northern	1	1	2016		3-4	20-30	2	0
kampala	ea050	female	0. no	0. no	3. muslim	0. neg	.40654507	4. Higher quintile	0	1	1	0	0	0	1	0	0	0		Medium	1. Improved	Shared Facility	1	Central	0	1	2016	1.2668542	5-6	11-15		1
kamwenge	ea156	female	0. no		1. catholic	0. neg	.99541253	5. Highest quintile												Low	1. Improved	Improved, not shared facility	0	Western	0	1	2016		3-4	50+	3	0
kabong	ea120	female	1. yes		6. other	0. neg	1.8993807	1. Lowest quintile												High	1. Improved	Open Defecation	0	Eastern	0	1	2016		>7	50+	1	0
wakiso	ea130	male	0. no		1. catholic	0. neg	.13172057	5. Highest quintile											0	Low	1. Improved	Non-improved facility	0	Central	0	0	2016	7.2716942	3-4	20-30	2	0
nwoya	ea104	female	0. no	0. no	1. catholic	0. neg	.74335331	1. Lowest quintile	0	1	0	1	0	0	0	0	0	1	0	Medium	1. Improved	Non-improved facility	1	Northern	0	0	2016	5.5206261	3-4	11-15		0
hoima	ea159	male	0. no		1. catholic	0. neg	.88787609	1. Lowest quintile	0	0	0	0	0	1	0	0	0	1	0	High	1. Improved	Non-improved facility	1	Western	0	1	2016	2.0812998	1-2	30-40	2	1
nakapiripirit	ea007	female	1. yes		1. catholic	0. neg	1.7120019	1. Lowest quintile											0	High	1. Improved	Open Defecation	0	Northern	0	1	2016	1.2572815	1-2	50+	1	1
mubende	ea034	female	0. no	0. no	1. catholic	0. neg	.28799331	4. Higher quintile	0	0	0	0	0	0	0	0	0	0	0	Medium	1. Improved	Improved, not shared facility	1	Central	0	0	2016	1.2504734	1-2	50+	2	1
koboko	ea098	male	1. yes		3. muslim	1. pos	.27235785	3. Middle quintile											1	High	1. Improved	Non-improved facility	0	Northern	0	1	2016	4.282249	>7	5-10		1
kalungu	ea109	female	0. no		1. catholic	0. neg	.41442007	5. Highest quintile	0	0	0	0	0	1	0	0	0	1	0	Medium	0. Unimproved	Non-improved facility	1	Central	0	1	2016		5-6	40-50	2	0
pallisa	ea009	female	0. no	0. no	2. protestant	0. neg	1.4601899	5. Highest quintile											0	High	1. Improved	Improved, not shared facility	1	Eastern	0		2016	.93204093	>7	5-10		1
kaberamaido	ea008	male	1. yes	0. no	1. catholic	0. neg	.3978259	1. Lowest quintile	0	1	1	0	0	0	1	1	0	0	0	High	1. Improved	Non-improved facility	1	Eastern	0	1	2016	.77279687	>7	5-10		1
yumbe	ea151	male	0. no	1. yes	3. muslim	0. neg	.78162152	5. Highest quintile	0	1	1	1	0	0	1	1	0	0	0	Low	1. Improved	Shared Facility	1	Northern	0	1	2016		1-2	50+	3	0
kumi	ea017	female	0. no		2. protestant	0. neg	.63605374	2. Lower quintile											0	Medium	1. Improved	Non-improved facility	0	Eastern	0		2016	1.0581089	5-6	2-4		1
nebbi	ea020	female	0. no		1. catholic	0. neg	.44491959	1. Lowest quintile											1	Medium	0. Unimproved	Non-improved facility	0	Northern	0	1	2016	1.6939884	3-4	5-10		1
mityana	ea093	male	0. no	0. no	1. catholic	0. neg	.42130059	5. Highest quintile	0	1	0	0	0	0	1	1	0	0	0	Medium	1. Improved	Non-improved facility	1	Central	0	0	2016	1.4424123	1-2	50+	3	1
agago	ea105	male	0. no		2. protestant	0. neg	.38271183	2. Lower quintile											1	Medium	1. Improved	Shared Facility	0	Northern	0	1	2016	.98004258	3-4	20-30	2	1
kasese	ea067	male	0. no		1. catholic	1. pos	1.3077229	5. Highest quintile											0	Medium	1. Improved	Non-improved facility	0	Western	0		2016		3-4	2-4		0
koboko	ea098	female	1. yes	0. no	3. muslim	0. neg	.27235785	4. Higher quintile	0	1	0	1	0	0	0	0	0	1	1	High	1. Improved	Non-improved facility	1	Northern	1	1	2016	4.4562979	3-4	40-50	1	1
butaleja	ea126	male	1. yes		3. muslim	1. pos	.49633583	4. Higher quintile											1	High	1. Improved	Non-improved facility	1	Eastern	0		2016	.59182042	5-6	5-10		1
nakaseke	ea071	male	0. no		1. catholic	0. neg	.41741174	2. Lower quintile											0	Medium	1. Improved	Non-improved facility	0	Central	0	1	2016	.42163792	1-2	20-30	1	1
kamuli	ea025	male	0. no		2. protestant	1. pos	1.1752951	3. Middle quintile											0	High	1. Improved	Non-improved facility	0	Eastern	0	1	2016	1.1682456	3-4	50+	2	1
alebtong	ea001	female	0. no		1. catholic	0. neg	.92195314	2. Lower quintile											0	Low	0. Unimproved	Improved, not shared facility	0	Northern	0	1	2016	1.1569279	5-6	20-30	1	0
mukono	ea021	female	0. no		5. sda	1. pos	.65045434	5. Highest quintile											0	High	1. Improved	Improved, not shared facility	0	Central	0	1	2016	1.5133274	5-6	11-15		1
sironko	ea127	male	0. no	1. yes	2. protestant	0. neg	.10262638	3. Middle quintile	0	0	0	0	0	1	0	0	0	1	0	Low	1. Improved	Non-improved facility	1	Eastern	0	0	2016	9.197773	1-2	30-40	3	0
oyam	ea018	male	0. no		1. catholic	0. neg	1.4751327	1. Lowest quintile											0	High	0. Unimproved	Non-improved facility	0	Northern	0	1	2016	2.2414625	3-4	11-15		1
agago	ea045	female	0. no	0. no	2. protestant	0. neg	.32132107	5. Highest quintile	0	0	0	0	0	0	1	0	0	0	1	High	1. Improved	Shared Facility	1	Northern	0	0	2016	.9917174	1-2	20-30	3	1
kiryandongo	ea047	female	0. no	0. no	6. other	0. neg	1.4286141	1. Lowest quintile	0	1	0	0	0	0	0	0	0	1	0	Medium	1. Improved	Non-improved facility	1	Western	0	1	2016	1.1368654	>7	30-40	2	0
rakai	ea068	male	0. no	0. no	2. protestant	0. neg	.52474719	2. Lower quintile	0	0	0	0	0	1	0	0	0	1	0	High	1. Improved	Shared Facility	1	Central	0	1	2016	7.4720402	1-2	20-30	2	1
namayingo	ea165	male	1. yes		1. catholic	1. pos	.73461604	2. Lower quintile	0	0	0	0	0	1	0	0	0	1	1	High	0. Unimproved	Open Defecation	1	Eastern	1	1	2016	.078433447	1-2	30-40	3	1
serere	ea014	female	0. no		2. protestant	0. neg	.38273415	1. Lowest quintile	0	0	0	0	0	1	0	0	0	1	0	Medium	1. Improved	Non-improved facility	1	Eastern	0	1	2016		3-4	16-20	3	1
mbale	ea141	female	0. no	0. no	3. muslim	0. neg	4.3832021	4. Higher quintile	0	1	0	0	0	0	0	0	0	1	0	Medium	1. Improved	Non-improved facility	1	Eastern	0	0	2016	8.3511076	1-2	20-30	3	0
bundibugyo	ea084	male	1. yes		2. protestant	0. neg	1.3968085	4. Higher quintile											0	High	1. Improved	Non-improved facility	0	Western	1	1	2016	.42465323	>7	5-10		1
isingiro	ea079	male	0. no		2. protestant	0. neg	.31957236	4. Higher quintile											1	High	1. Improved	Non-improved facility	1	Western	1		2016		5-6	5-10		0
kabale	ea065	male	0. no	0. no	2. protestant	0. neg	2.0645897	5. Highest quintile	0	0	0	0	0	1	0	0	0	1	0	Medium	0. Unimproved	Non-improved facility	1	Western	0	1	2016	7.5112638	3-4	30-40	3	1
mityana	ea090	female	0. no	0. no	5. sda	0. neg	.28698927	5. Highest quintile	0	1	0	1	0	0	0	0	0	1	0	Medium	1. Improved	Shared Facility	1	Central	0	1	2016	.4593356	5-6	5-10		1
mayuge	ea135	female	0. no		3. muslim	1. pos	1.4789383	4. Higher quintile											1	Medium	0. Unimproved	Non-improved facility	0	Eastern	0	1	2016	.55277652	>7	30-40	2	1
bulambuli	ea081	female	0. no		1. catholic	0. neg	.83982098	3. Middle quintile	0	0	0	0	1	0	0	0	0	0	0	Medium	1. Improved	Non-improved facility	1	Eastern	0	1	2016	4.8238826	1-2	16-20	3	1
kampala	ea154	male	0. no		3. muslim	0. neg	.23710051	3. Middle quintile											0	Low	1. Improved	Shared Facility	0	Central	0	1	2016	.90947187	1-2	30-40	1	1
kalungu	ea109	female	0. no	0. no	4. pentecostal	0. neg	.41442007	2. Lower quintile	0	0	0	0	0	1	0	0	0	1	0	Medium	0. Unimproved	Non-improved facility	1	Central	0	0	2016		1-2	50+	1	0
manafwa	ea039	female	0. no		6. other	0. neg	.13963948	2. Lower quintile											0	Medium	1. Improved	Open Defecation	0	Eastern	0	0	2016		1-2	50+	2	1
lamwo	ea059	female	0. no	0. no	1. catholic	1. pos	1.8121935	4. Higher quintile	0	0	0	0	0	1	0	0	0	1	0	High	1. Improved	Improved, not shared facility	1	Northern	0	1	2016	.89183706	1-2	20-30	2	0
nakaseke	ea071	male	0. no		2. protestant	1. pos	.41741174	1. Lowest quintile											0	High	1. Improved	Non-improved facility	0	Central	0		2016	.47241819	3-4	2-4		1
agago	ea045	female	0. no	0. no	2. protestant	1. pos	.32132107	2. Lower quintile	0	0	0	1	0	0	1	1	0	0	1	Low	1. Improved	Shared Facility	1	Northern	0	0	2016	2.6749258	1-2	20-30	3	1
nakaseke	ea115	female	0. no		2. protestant	1. pos	.42624682	2. Lower quintile											0	High	1. Improved	Non-improved facility	0	Central	0	1	2016	1.9191445	5-6	5-10		1
wakiso	ea169	male	0. no	0. no	1. catholic	0. neg	.62485427	5. Highest quintile	0	1	0	0	0	0	0	0	0	1	0	Low	1. Improved	Non-improved facility	1	Central	0	1	2016	7.4436903	5-6	40-50	3	0
apac	ea144	female	0. no		4. pentecostal	0. neg	.48812008	2. Lower quintile											0	Medium	1. Improved	Non-improved facility	0	Northern	0	1	2016	.87229073	>7	50+	1	1
wakiso	ea111	female	0. no	0. no	3. muslim	0. neg	.5788241	5. Highest quintile	0	1	0	1	0	0	0	0	0	1	0	Low	1. Improved	Shared Facility	1	Central	0	1	2016	2.2476897	3-4	20-30	3	1
ssembabule	ea128	male	0. no	0. no	1. catholic	0. neg	.26662341	4. Higher quintile	0	0	0	0	0	1	0	0	0	1	0	Medium	0. Unimproved	Shared Facility	1	Central	0	1	2016	.77675909	3-4	40-50	2	1
hoima	ea159	male	0. no	0. no	2. protestant	1. pos	.88787609	1. Lowest quintile											0	Medium	0. Unimproved	Non-improved facility	1	Western	0		2016	2.1658335	3-4	2-4		1
bududa	ea129	male	1. yes		6. other	0. neg	.41440588	2. Lower quintile											0	High	1. Improved	Open Defecation	0	Eastern	0	1	2016	2.052316	1-2	40-50	1	0
oyam	ea013	female	1. yes	0. no	2. protestant	0. neg	.32638893	2. Lower quintile	0	1	0	1	0	0	0	0	1	0	0	High	1. Improved	Non-improved facility	1	Northern	0	1	2016	.45367163	3-4	20-30	2	1
jinja	ea030	female	0. no	0. no	3. muslim	1. pos	.92770147	3. Middle quintile	0	0	0	0	0	1	0	0	0	1	1	Medium	1. Improved	Shared Facility	1	Eastern	0	0	2016	1.5220152	1-2	40-50	1	1
kibaale	ea094	male	0. no	1. yes	4. pentecostal	0. neg	.77564061	3. Middle quintile	0	0	0	0	0	1	0	0	0	1	0	Medium	0. Unimproved	Non-improved facility	1	Western	0	1	2016	1.094895	5-6	20-30	3	1
kiruhura	ea137	female	1. yes		1. catholic	0. neg	4.022717	3. Middle quintile												High	1. Improved	Non-improved facility	0	Western	0	1	2016		5-6	30-40	2	0
kampala	ea153	female	0. no	0. no	2. protestant	0. neg	.33863333	5. Highest quintile	0	0	0	0	0	1	0	0	0	1	0	Medium	1. Improved	Shared Facility	1	Central	0	0	2016	2.500006	1-2	30-40	3	1
kasese	ea078	female	0. no	0. no	1. catholic	1. pos	.43115443	3. Middle quintile	0	0	0	0	0	1	0	0	0	1	0	High	1. Improved	Non-improved facility	1	Western	0	1	2016		3-4	20-30	2	0
nakaseke	ea115	male	0. no		1. catholic	0. neg	.42624682	5. Highest quintile											0	High	1. Improved	Non-improved facility	0	Central	0	1	2016	1.3505189	>7	11-15		1
kween	ea061	female	0. no	0. no	1. catholic	0. neg	.53583181	3. Middle quintile											0	Low	1. Improved	Non-improved facility	1	Eastern	0		2016	1.1754124	5-6	5-10		1
bugiri	ea049	male	0. no	0. no	2. protestant	1. pos	1.017166	1. Lowest quintile											1	Medium	0. Unimproved	Open Defecation	1	Eastern	0		2016	1.5015769	5-6	2-4		1
wakiso	ea130	female	0. no	0. no	1. catholic	1. pos	.13172057	5. Highest quintile	0	1	0	0	0	0	0	1	0	0	0	Low	1. Improved	Improved, not shared facility	1	Central	0	0	2016	6.9323807	3-4	20-30	3	0
busia	ea163	male	0. no		1. catholic	0. neg	.53990322	2. Lower quintile											0	High	1. Improved	Non-improved facility	0	Eastern	0		2016	4.6326852	5-6	2-4		1
kampala	ea170	female	0. no	0. no	1. catholic	0. neg	.88595629	5. Highest quintile	0	0	1	0	0	0	0	0	0	1		Low	1. Improved	Shared Facility	1	Central	0	1	2016	5.312706	1-2	16-20		1
[truncated: 7,098 more rows]
